# Supplementary material for: NIH-funded neonatologist physician-scientists: an exploration of equity and success
Source: Pediatr Res. 2025 Jun 30;99(2):573–80. doi: 10.1038/s41390-025-04224-5 (PMC12956553; doi:10.1038/s41390-025-04224-5)
Supplement: Supplementary file 1 — Supplemental Table S1. [file 41390_2025_4224_MOESM1_ESM.xlsx]

## Sheet: Table S1 - Demographics
Supplemental Table S1: Demographics by Gender Identity, Career Phase and American or International Medical Graduate
Grouping	All	Binary Gender Identity			Career Stage^					Early-Career			Mid-Career			Late-Career			American or International Medical Graduate			Underrepresented in Medicine
Sub-grouping	70	Men	Women	p-value	Early-Career	p-value	Mid-Career	p-value	Late-Career	Men	Women	p-value	Men	Women	p-value	Men	Women	p-value	AMG	IMG	p-value	URIM	Not URIM	p-value
Sample (n)		33	37		27		19		24	12	15		7	12		14	10		57	13		6	64
Year Completed Fellowship*	2008 (1995 - 2013)	2007 (1993 - 2013)	2009 (2000 - 2014)	NS	2014 (2013 - 2016)	<0.001	2007 (2005 - 2010)	<0.001	1991 (1984 - 1996)	2014 (2013 - 2016)	2014 (2012 - 2017)	NS	2007 (2004 - 2010)	2007 (2005 - 20010)	NS	1990 (1983 - 1995)	1991 (1988 - 1997)	NS	2007 (1994 - 2013)	2010 (1996 - 2014)	NS	2010 (2003 - 2014)	2008 (1994 - 2013)	NS
Gender Identity**
Man	33 (47%)	33 (100%)	0 (0%)	NA	12 (17%)	NS	7 (10%)	NS	14 (20%)										23 (40%)	10 (77%)	0.029	3 (50%)	30 (47%)	NS
Woman	37 (53%)	0 (0%)	37 (100%)		15 (21%)		12 (17%)		10 (14%)										34 (60%)	3 (23%)		3 (50%)	34 (53%)
Other	0 (0%)	0 (0%)	0 (0%)		0 (0%)		0 (0%)		0 (0%)										0 (0%)	0 (0%)		0 (0%)	0 (0%)
Decline to Respond	0 (0%)	0 (0%)	0 (0%)		0 (0%)		0 (0%)		0 (0%)										0 (0%)	0 (0%)		0 (0%)	0 (0%)
Race and Ethnicity**
Hispanic/Latinx/Spanish	6 (9%)	3 (9%)	3 (8%)	NS	3 (11%)	NS	2 (11%)	NS	1 (4%)	2 (17%)	1 (7%)	NS	1 (14%)	1 (8%)	NS	0 (0%)	1 (10%)	NS	4 (7%)	2 (15%)	NS	6 (100%)	0 (0%)	<0.001
American Indian or Alaskan Native	1 (1%)	1 (3%)	0 (0%)	NS	0 (0%)	NS	1 (5%)	NS	0 (0%)	0 (0%)	0 (0%)	NA	1 (14%)	0 (0%)	NS	0 (0%)	0 (0%)	NA	1 (2%)	0 (0%)	NS	1 (17%)	0 (0%)	<0.001
Asian	13 (19%)	8 (24%)	5 (14%)	NS	6 (22%)	NS	2 (11%)	NS	5 (21%)	2 (17%)	4 (27%)	NS	1 (14%)	1 (8%)	NS	5 (36%)	0 (0%)	0.034	5 (9%)	8 (62%)	<0.001	0 (0%)	13 (20%)	NS
Black/African American	0 (0%)	0 (0%)	0 (0%)	NA	0 (0%)	NA	0 (0%)	NA	0 (0%)	0 (0%)	0 (0%)	NA	0 (0%)	0 (0%)	NA	0 (0%)	0 (0%)	NA	0 (0%)	0 (0%)	NA	0 (0%)	0 (0%)	NA
Middle Eastern or North African	0 (0%)	0 (0%)	0 (0%)	NA	0 (0%)	NA	0 (0%)	NA	0 (0%)	0 (0%)	0 (0%)	NA	0 (0%)	0 (0%)	NA	0 (0%)	0 (0%)	NA	0 (0%)	0 (0%)	NA	0 (0%)	0 (0%)	NA
Native Hawaiian or Other Pacific Islander	0 (0%)	0 (0%)	0 (0%)	NA	0 (0%)	NA	0 (0%)	NA	0 (0%)	0 (0%)	0 (0%)	NA	0 (0%)	0 (0%)	NA	0 (0%)	0 (0%)	NA	0 (0%)	0 (0%)	NA	0 (0%)	0 (0%)	NA
White	53 (76%)	23 (70%)	30 (81%)	NS	21 (78%)	NS	15 (79%)	NS	17 (71%)	10 (83%)	11 (73%)	NS	5 (71%)	10 (83%)	NS	8 (57%)	9 (90%)	NS	49 (86%)	4 (31%)	<0.001	4 (67%)	49 (77%)	NS
Other	2 (3%)	2 (6%)	0 (0%)	NA	0 (0%)	NS	1 (5%)	NS	1 (4%)	0 (0%)	0 (0%)	NA	1 (14%)	0 (0%)	NS	1 (7%)	0 (0%)	NS	1 (2%)	1 (8%)	NS	1 (17%)	1 (2%)	0.034
Sexual Identity**
Lesbian or gay	0 (0%)	0 (0%)	0 (0%)	NS	0 (0%)	NS	0 (0%)	NS	0 (0%)	0 (0%)	0 (0%)	NS	0 (0%)	0 (0%)	NS	0 (0%)	0 (0%)	NS	0 (0%)	0 (0%)	NS	0 (0%)	0 (0%)	NS
Straight, that is, not lesbian or gay	69 (99%)	33 (100%)	36 (97%)		26 (96%)		19 (100%)		24 (100%)	12 (100%)	14 (93%)		7 (100%)	12 (100%)		14 (100%)	10 (100%)		56 (98%)	13 (100%)		6 (100%)	63 (98%)
Bisexual	0 (0%)	0 (0%)	0 (0%)		0 (0%)		0 (0%)		0 (0%)	0 (0%)	0 (0%)		0 (0%)	0 (0%)		0 (0%)	0 (0%)		0 (0%)	0 (0%)		0 (0%)	0 (0%)
Another Description	0 (0%)	0 (0%)	0 (0%)		0 (0%)		0 (0%)		0 (0%)	0 (0%)	0 (0%)		0 (0%)	0 (0%)		0 (0%)	0 (0%)		0 (0%)	0 (0%)		0 (0%)	0 (0%)
I don’t't know	0 (0%)	0 (0%)	0 (0%)		0 (0%)		0 (0%)		0 (0%)	0 (0%)	0 (0%)		0 (0%)	0 (0%)		0 (0%)	0 (0%)		0 (0%)	0 (0%)		0 (0%)	0 (0%)
Decline to respond	1 (1%)	0 (0%)	1 (3%)		1 (4%)		0 (0%)		0 (0%)	0 (0%)	1 (7%)		0 (0%)	0 (0%)		0 (0%)	0 (0%)		1 (2%)	0 (0%)		0 (0%)	1 (2%)
Age*	46 (41 - 60)	49 (41 - 62)	43 (41 - 54)	NS	40 (38 - 41)	<0.001	47 (43 - 49)	<0.001	64 (59 - 68)	40 (38 - 42)	40 (38 - 41)	NS	48 (46 - 52)	46 (43 - 48)	NS	63 (60 - 71)	64 (58 - 67)	NS	46 (41 - 61)	52 (39 - 57)	NS	44 (40 - 52)	46 (41 - 60)	NS
Medical School Location**
United States	56 (80%)	23 (70%)	33 (89%)	0.042	21 (78%)	NS	16 (84%)	NS	19 (79%)	8 (67%)	13 (87%)	NS	6 (86%)	10 (83%)	NS	9 (64%)	10 (100%)	0.012	56 (98%)	0 (0%)	<0.001	4 (67%)	52 (81%)	NS
Caribbean	1 (1%)	0 (0%)	1 (3%)		1 (4%)		0 (0%)		0 (0%)	0 (0%)	1 (7%)		0 (0%)	0 (0%)		0 (0%)	0 (0%)		1 (2%)	0 (0%)		0 (0%)	1 (2%)
Other	13 (19%)	10 (30%)	3 (8%)		5 (19%)		3 (16%)		5 (21%)	4 (33%)	1 (7%)		1 (14%)	2 (17%)		5 (36%)	0 (0%)		0 (0%)	13 (100%)		2 (33%)	11 (17%)
Degrees Earned**
MD/DO	70 (100%)	33 (100%)	37 (100%)	NS	27 (100%)	NS	19 (100%)	NS	24 (100%)	12 (100%)	15 (100%)	NS	7 (100%)	12 (100%)	NS	14 (100%)	10 (100%)	NS	57 (100%)	13 (100%)	NS	6 (100%)	64 (100%)	NS
PhD	12 (17%)	4 (12%)	8 (22%)	NS	8 (30%)	0.045	2 (11%)	NS	2 (8%)	3 (25%)	5 (33%)	NS	0 (0%)	2 (17%)	NS	1 (7%)	1 (10%)	NS	9 (16%)	3 (23%)	NS	2 (33%)	10 (16%)	NS
MS	19 (27%)	6 (18%)	13 (35%)	NS	12 (44%)	0.004	5 (26%)	NS	2 (8%)	3 (25%)	9 (60%)	NS	1 (14%)	4 (33%)	NS	2 (14%)	0 (0%)	NS	16 (28%)	3 (23%)	NS	2 (33%)	17 (27%)	NS
MBA/MHA/MPH	5 (7%)	4 (12%)	1 (3%)	NS	1 (4%)	NS	3 (16%)	NS	1 (4%)	1 (8%)	0 (0%)	NS	2 (29%)	1 (8%)	NS	1 (7%)	0 (0%)	NS	4 (7%)	1 (8%)	NS	0 (0%)	5 (8%)	NS
Other	0 (0%)	0 (0%)	0 (0%)	NA	0 (0%)	NA	0 (0%)	NA	0 (0%)	0 (0%)	0 (0%)	NA	0 (0%)	0 (0%)	NA	0 (0%)	0 (0%)	NA	0 (0%)	0 (0%)	NA	0 (0%)	0 (0%)	NA
Current Hold Personal Student Loan Debt**	16 (23%)	5 (15%)	11 (30%)	NS	13 (48%)	<0.001	3 (16%)	NS	0 (0%)	4 (33%)	9 (60%)	NS	1 (14%)	2 (17%)	NS	0 (0%)	0 (0%)	NA	15 (26%)	1 (8%)	NS	0 (0%)	16 (25%)	NS
Value of Personal Student Loan Debt*	$50,000 ($22,500 - $100,000)	$50,000 ($26,500 - $217,000)	$50,000 ($20,000 - $100,000)	NS	$50,000 ($25,000 - $125,000)	NA	$50,000 ($6,000 - $100,000)	NA	NA	$47,500 ($17,250 - $263,000)	$50,000 ($25,000 - $125,000)	NS	$100,000 ($100,000 - $100,000)	$28,000 ($6,000 - $50,000)	NS	NA	NA	NA	$50,000 ($20,000 - $100,000)	$334,000 ($334,000 - $334,000)	NS	N/A	$50,000 ($22,500 - $100,000)	NA
Results reported as: *median (interquartile range) **n (%) ^ Comparison is to Late-Career Group
