# Supplementary material for: NIH-funded neonatologist physician-scientists: an exploration of equity and success
Source: Pediatr Res. 2025 Jun 30;99(2):573–80. doi: 10.1038/s41390-025-04224-5 (PMC12956553; doi:10.1038/s41390-025-04224-5)
Supplement: Supplementary file 2 — Supplemental Table S2. [file 41390_2025_4224_MOESM2_ESM.xlsx]

## Sheet: Table S2 - Career Beginning
Supplemental Table S2: Career Beginning by Gender Identity, Career Phase and American or International Medical Graduate
Grouping	All	Binary Gender Identity			Career Stage^					Early-Career			Mid-Career			Late-Career			American or International Medical Graduate			Underrepresented in Medicine
Sub-grouping	70	Men	Women	p-value	Early-Career	p-value	Mid-Career	p-value	Late-Career	Men	Women	p-value	Men	Women	p-value	Men	Women	p-value	AMG	IMG	p-value	URIM	Not URIM	p-value
Sample (n)		33	37		27		19		24	12	15		7	12		14	10		57	13		6	64
Support during Training**:
T32	18 (26%)	8 (24%)	10 (27%)	NS	7 (26%)	NS	7 (37%)	NS	4 (17%)	4 (33%)	3 (20%)	NS	2 (29%)	5 (42%)	NS	2 (14%)	2 (20%)	NS	18 (32%)	0 (0%)	0.019	1 (17%)	17 (27%)	NS
Loan Repayment Program	17 (24%)	7 (21%)	10 (27%)	NS	9 (33%)	0.014	7 (37%)	0.012	1 (4%)	4 (33%)	5 (33%)	NS	3 (43%)	4 (33%)	NS	0 (0%)	1 (10%)	NS	17 (30%)	0 (0%)	0.024	1 (17%)	16 (25%)	NS
Physician-Scientist Develiopmenta Program	6 (9%)	3 (9%)	3 (8%)	NS	2 (7%)	NS	2 (11%)	NS	2 (8%)	2 (17%)	0 (0%)	NS	1 (14%)	1 (8%)	NS	0 (0%)	2 (20%)	NS	6 (11%)	0 (0%)	NS	1 (17%)	5 (8%)	NS
Other	3 (4%)	1 (3%)	2 (5%)	NS	0 (0%)	NS	2 (11%)	NS	1 (4%)	0 (0%)	0 (0%)	NS	0 (0%)	2 (17%)	NS	1 (7%)	0 (0%)	NS	2 (4%)	1 (8%)	NS	0 (0%)	3 (5%)	NS
No support	36 (51%)	20 (61%)	16 (43%)	NS	14 (52%)	NS	5 (26%)	0.004	17 (71%)	6 (50%)	8 (53%)	NS	3 (43%)	2 (17%)	NS	11 (79%)	6 (60%)	NS	24 (42%)	12 (92%)	0.001	3 (50%)	33 (52%)	NS
First Job After Fellowship
Position Type**
Academic	61 (87%)	29 (88%)	32 (86%)	NS	26 (96%)	NS	16 (84%)	NS	19 (79%)	12 (100%)	14 (93%)	NS	7 (100%)	9 (75%)	NS	10 (71%)	9 (90%)	NS	51 (89%)	10 (77%)	NS	6 (100%)	55 (86%)	NS
Private Practice	6 (9%)	3 (9%)	3 (8%)	NS	1 (4%)	NS	2 (11%)	NS	3 (13%)	0 (0%)	1 (7%)	NA	0 (0%)	2 (17%)	NA	3 (21%)	0 (0%)	NS	3 (5%)	3 (23%)	NS	NA	6 (67%)	NA
Other	3 (4%)	1 (3%)	2 (5%)	NS	0 (0%)	NS	1 (5%)	NS	2 (8%)	0 (0%)	0 (0%)	NA	0 (0%)	1 (8%)	NA	1 (8%)	1 (10%)	NS	3 (5%)	0 (0%)	NS	0 (0%)	3 (5%)	NS
Rank with First Academic Position**
Adjunct/Courtesy	2 (3%)	1 (3%)	1 (3%)	NS	0 (0%)	NS	2 (13%)	NS	0 (0%)	0 (0%)	0 (0%)	NS	1 (14%)	1 (11%)	NS	0 (0%)	0 (0%)	NS	2 (4%)	0 (0%)	NS	2 (33%)	0 (0%)	0.001
Instructor	15 (25%)	7 (24%)	8 (25%)		7 (27%)		5 (31%)		3 (16%)	4 (33%)	3 (21%)		2 (29%)	3 (33%)		1 (10%)	2 (22%)		13 (25%)	2 (20%)		1 (17%)	14 (25%)
Assistant Professor	43 (70%)	21 (72%)	22 (69%)		19 (73%)		9 (56%)		15 (79%)	8 (67%)	11 (79%)		4 (57%)	5 (56%)		9 (90%)	6 (67%)		35 (69%)	8 (80%)		2 (33%)	41 (75%)
Other	1 (2%)	0 (0%)	1 (3%)		0 (0%)		0 (0%)		1 (5%)	0 (0%)	0 (0%)		0 (0%)	0 (0%)		0 (0%)	1 (11%)		1 (2%)	0 (0%)		1 (17%)	0 (0%)
Started with K-Award Support**	7 (10%)	3 (9%)	4 (11%)	NS	2 (7%)	NS	3 (16%)	NS	2 (8%)	1 (8%)	1 (7%)	NS	1 (14%)	2 (17%)	NS	1 (7%)	1 (10%)	NS	7 (12%)	0 (0%)	NS	6 (100%)	57 (89%)	NS
Expectations and Supports
Reseearch Expected**	57 (83%)	25 (78%)	32 (86%)	NS	24 (89%)	NS	15 (79%)	NS	18 (78%)	11 (92%)	13 (87%)	NS	6 (86%)	9 (75%)	NS	8 (62%)	10 (100%)	0.026	47 (84%)	10 (77%)	NS	6 (100%)	51 (81%)	NS
Start-up Funding Support Provided**	31 (54%)	13 (52%)	18 (56%)	NS	12 (50%)	NS	11 (73%)	NS	8 (44%)	5 (45%)	7 (54%)	NS	5 (83%)	6 (67%)	NS	3 (38%)	5 (50%)	NS	26 (55%)	5 (50%)	NS	1 (17%)	30 (59%)	NS
Years of Initial Internal Support**	3 (3 - 3)	3 (3 - 3)	3 (3 - 3)	NS	3 (2 - 3)	NS	3 (3 - 4)	NS	3 (3 - 3)	3 (3 - 3)	3 (2 - 3)	NS	3 (2 - 5)	3 (3 - 4)	NS	3 (3 - 3)	3 (3 - 5)	NS	3 (3 - 3)	3 (3 - 4)	NS	3 (3 - 3)	3 (3 - 3)	NS
Amount of Internal Funding*	$50,000 ($28,750 - $112,500)	$62,500 ($26,250 - $100,000)	$50,000 ($28,750 - $162,500)	NS	$80,000 ($31,250 - $187,500)	NS	$50,000 ($35,000 - $100,000)	NS	$25,000 ($10,000 - $75,000)	$100,000 ($40,000 - $175,000)	$60,000 ($30,000 - $360,000)	NS	$50,000 ($15,000 - $100,000)	$50,000 ($46,250 - $162,500)	NS	$42,500 ($10,000 - $75,000)	$25,000 ($5,000 - $140,000)	NS	$50,000 ($25,000 - $150,000)	$35,000 ($30,000 - $75,000)	NS	$20,000 ($20,000 - $20,000)	$50,000 ($30,000 - $125,000)	NS
Internal Support Covered**:
Personnel	23 (33%)	14 (42%)	9 (24%)	NS	9 (33%)	NS	7 (37%)	NS	7 (29%)	6 (50%)	3 (20%)	NS	3 (43%)	4 (33%)	NS	5 (36%)	2 (20%)	NS	18 (32%)	5 (38%)	NS	1 (17%)	22 (34%)	NS
Animal per diems	23 (33%)	12 (36%)	11 (30%)	NS	10 (37%)	NS	7 (37%)	NS	6 (25%)	6 (50%)	4 (27%)	NS	2 (29%)	5 (42%)	NS	4 (29%)	2 (20%)	NS	17 (30%)	6 (46%)	NS	1 (17%)	22 (34%)	NS
Supplies/Technology	34 (49%)	16 (48%)	18 (49%)	NS	16 (59%)	NS	9 (47%)	NS	9 (38%)	8 (67%)	8 (53%)	NS	3 (43%)	6 (50%)	NS	5 (36%)	4 (40%)	NS	26 (46%)	8 (62%)	NS	3 (50%)	31 (48%)	NS
Meetings/publications	32 (46%)	17 (52%)	15 (41%)	NS	16 (59%)	NS	6 (32%)	NS	10 (42%)	7 (58%)	9 (60%)	NS	3 (43%)	3 (25%)	NS	7 (50%)	3 (30%)	NS	25 (44%)	7 (54%)	NS	3 (50%)	29 (45%)	NS
Clinical Research Coordinator	5 (7%)	1 (3%)	4 (11%)	NS	2 (7%)	NS	3 (16%)	0.048	0 (0%)	0 (0%)	2 (13%)	NS	1 (14%)	2 (17%)	NS	0 (0%)	0 (0%)	NA	5 (9%)	0 (0%)	NS	0 (0%)	5 (8%)	NS
Statistical Support	9 (13%)	3 (9%)	6 (16%)	NS	5 (19%)	0.049	4 (21%)	0.041	0 (0%)	2 (17%)	3 (20%)	NS	1 (14%)	3 (25%)	NS	0 (0%)	0 (0%)	NA	8 (14%)	1 (8%)	NS	0 (0%)	9 (14%)	NS
Other	24 (34%)	10 (30%)	14 (38%)	NS	8 (30%)	NS	5 (26%)	NS	11 (46%)	2 (17%)	6 (40%)	NS	2 (29%)	3 (25%)	NS	6 (43%)	5 (50%)	NS	23 (40%)	1 (8%)	0.025	2 (33%)	22 (34%)	NS
Early Stage Investigator Extension**
Applied	14 (20%)	2 (6%)	12 (32%)	0.005	6 (22%)	NS	7 (37%)	0.008	1 (4%)	0 (0%)	6 (40%)	0.012	2 (29%)	5 (42%)	NS	0 (0%)	1 (10%)	NS	12 (21%)	2 (15%)	NS	1 (17%)	13 (20%)	NS
R-Funded after this time	7 (50%)	2 (100%)	5 (42%)	NS	2 (33%)	NS	4 (57%)	NS	1 (100%)	N/A	2 (33%)	NA	2 (100%)	2 (40%)	NS	N/A	1 (100%)	NA	5 (42%)	2 (100%)	NS	0 (0%)	7 (54%)	NS
Mentors Promoted Work**	56 (80%)	25 (76%)	31 (84%)	NS	23 (85%)	NS	16 (84%)	NS	17 (71%)	9 (75%)	14 (93%)	NS	7 (100%)	9 (75%)	NS	9 (64%)	8 (80%)	NS	45 (79%)	11 (85%)	NS	5 (83%)	51 (80%)	NS
Benefited from Mentors**:
Internal to Organization	32 (46%)	17 (52%)	15 (41%)	NS	12 (44%)	NS	8 (42%)	NS	12 (50%)	6 (50%)	6 (40%)	NS	4 (57%)	4 (33%)	NS	7 (50%)	5 (50%)	NS	26 (46%)	6 (46%)	NS	2 (33%)	30 (47%)	NS
External to Organization	13 (19%)	3 (9%)	10 (27%)		6 (22%)		5 (26%)		2 (8%)	2 (17%)	4 (27%)		1 (14%)	4 (33%)		0 (0%)	2 (20%)		11 (19%)	2 (15%)		1 (17%)	12 (19%)
Both equally	23 (33%)	11 (33%)	12 (32%)		9 (33%)		6 (32%)		8 (33%)	4 (33%)	5 (33%)		2 (29%)	4 (33%)		5 (36%)	3 (30%)		18 (32%)	5 (38%)		3 (50%)	20 (31%)
Neither	2 (3%)	2 (6%)	0 (0%)		0 (0%)		0 (0%)		2 (8%)	0 (0%)	0 (0%)		0 (0%)	0 (0%)		2 (14%)	0 (0%)		2 (4%)	0 (0%)		0 (0%)	2 (3%)
Clinical Expectations*
Clinical Time (weeks)	12 (8 - 16)	13 (8 - 20)	11 (8 - 15)	NS	10 (8 - 14)	0.017	10 (8 - 15)	0.028	16 (10 - 20)	9 (8 - 20)	10 (7 - 14)	NS	10 (8 - 14)	11 (8 - 15)	NS	16 (11 - 25)	14 (10 - 19)	NS	10 (8 - 16)	14 (11 - 18)	NS	9 (8 - 10)	12 (8 - 16)	NS
Weeknight Calls	48 (30 - 60)	48 (34 - 60)	43 (30 - 61)	NS	41 (23 - 51)	0.013	40 (30 - 50)	0.027	60 (40 - 93)	41 (23 - 53)	40 (21 - 52)	NS	36 (33 - 53)	40 (30 - 55)	NS	60 (40 - 100)	61 (40 - 88)	NS	48 (30 - 60)	43 (32 - 50)	NS	30 (9 - 42)	48 (32 - 60)	0.039
Weekend Coverage	16 (12 - 24)	16 (12 - 25)	16 (12 - 24)	NS	16 (12 - 24)	NS	13 (12 - 19)	0.013	24 (12 - 30)	14 (10 - 22)	18 (12 - 25)	NS	13 (12 - 17)	13 (12 - 22)	NS	26 (12 - 30)	21 (13 - 26)	NS	16 (12 - 24)	12 (12 - 20)	NS	19 (13 - 25)	16 (12 - 24)	NS
Felt Research Time was Protected**	49 (70%)	21 (64%)	28 (76%)	NS	20 (74%)	NS	14 (74%)	NS	15 (63%)	8 (67%)	12 (80%)	NS	5 (71%)	9 (75%)	NS	8 (57%)	7 (70%)	NS	42 (74%)	7 (54%)	NS	4 (67%)	45 (70%)	NS
Results reported as: *median (interquartile range) **n (%) ^ Comparison is to Late-Career Group
																								URIM
