# Supplementary material for: NIH-funded neonatologist physician-scientists: an exploration of equity and success
Source: Pediatr Res. 2025 Jun 30;99(2):573–80. doi: 10.1038/s41390-025-04224-5 (PMC12956553; doi:10.1038/s41390-025-04224-5)
Supplement: Supplementary file 3 — Supplemental Table S3. [file 41390_2025_4224_MOESM3_ESM.xlsx]

## Sheet: Table S3 - Award Histroy 
Supplemental Table S3: Award History by Gender Identity, Career Phase and American or International Medical Graduate
Grouping	All	Binary Gender Identity			Career Stage^					Early-Career			Mid-Career			Late-Career			American or International Medical Graduate			Underrepresented in Medicine
Sub-grouping	70	Men	Women	p-value	Early-Career	p-value	Mid-Career	p-value	Late-Career	Men	Women	p-value	Men	Women	p-value	Men	Women	p-value	AMG	IMG	p-value	URIM	Not URIM	p-value
Sample (n)		33	37		27		19		24	12	15		7	12		14	10		57	13		6	64
Mentored Awards**
% Received an Award	50 (71%)	22 (67%)	28 (76%)	NS	24 (89%)	<0.001	15 (79%)	0.012	11 (46%)	11 (92%)	13 (87%)	NS	6 (86%)	9 (75%)	NS	5 (36%)	6 (60%)	NS	41 (72%)	9 (69%)	NS	6 (100%)	44 (69%)	NS
Received an NIH K-type Award	49 (70%)	22 (67%)	27 (73%)	NS	23 (85%)	0.002	15 (79%)	0.015	11 (46%)	11 (92%)	12 (80%)	NS	6 (86%)	9 (75%)	NS	5 (36%)	6 (60%)	NS	40 (70%)	9 (69%)	NS	6 (100%)	43 (67%)	NS
Received Other Mentored Award	3 (4%)	1 (3%)	2 (5%)	NS	3 (11%)	NS	0 (0%)	NS	0 (0%)	1 (8%)	2 (13%)		0 (0%)	0 (0%)		0 (0%)	0 (0%)		3 (5%)	0 (0%)	NS	0 (0%)	3 (5%)	NS
Types of NIH Mentored (K-type) Award Received**:
K08	31 (63%)	16 (73%)	15 (56%)	NS	12 (52%)	NS	9 (60%)	NS	10 (91%)	7 (64%)	5 (42%)	NS	4 (67%)	5 (56%)	NS	5 (100%)	5 (83%)	NS	23 (58%)	8 (89%)	NS	3 (50%)	28 (65%)
K12	1 (2%)	0 (0%)	1 (4%)	NS	0 (0%)	NS	1 (7%)	NS	0 (0%)	0 (0%)	0 (0%)	NS	0 (0%)	1 (11%)	NS	0 (0%)	0 (0%)	NS	1 (3%)	0 (0%)	NS	0 (0%)	1 (2%)
K23	17 (35%)	6 (27%)	11 (41%)	NS	11 (48%)	0.003	5 (33%)	0.048	1 (9%)	4 (36%)	7 (58%)	NS	2 (33%)	3 (33%)	NS	0 (0%)	1 (17%)	NS	16 (40%)	1 (11%)	NS	3 (50%)	14 (33%)
Other	0 (0%)	0 (0%)	0 (0%)	NA	0 (0%)	NA	0 (0%)	NA	0 (0%)	0 (0%)	0 (0%)	NS	0 (0%)	0 (0%)	NS	0 (0%)	0 (0%)	NS	0 (0%)	0 (0%)	NA	0 (0%)	0 (0%)	NA
Year K-award first received*	2016 (2012 - 2019)	2015 (2008 - 2019)	2015 (2004 - 2018)	NS	2018 (2016 - 2020)	<0.001	2011 (2008 - 2014)	<0.001	1997 (1994 - 2003)	2019 (2017 - 2020)	2018 (2016 - 2020)	NS	2011 (2009 - 2012)	2011 (2008 - 2016)	NS	2001 (1996 - 2004)	1995 (1994 - 2001)	NS	2014 (2008 - 2018)	2015 (2003 - 2020)	NS	2017 (2007 - 2020)	2015 (2005 - 2018)	NS
During Mentored Award:
Acces to Trainees**	43 (61%)	21 (64%)	22 (59%)	NS	14 (52%)	NS	14 (74%)	NS	15 (63%)	7 (58%)	7 (47%)	NS	5 (71%)	9 (75%)	NS	9 (64%)	6 (60%)	NS	36 (63%)	7 (54%)	NS	4 (67%)	39 (61%)	NS
Trainee Type**:
Neonatology Fellow	35 (50%)	21 (64%)	14 (38%)	0.031	10 (37%)	NS	13 (68%)	NS	12 (50%)	7 (58%)	3 (20%)	0.042	5 (71%)	8 (67%)	NS	9 (64%)	3 (30%)	NS	28 (49%)	7 (54%)	NS	3 (50%)	32 (50%)	NS
Postdoc Fellow	8 (11%)	4 (12%)	4 (11%)	NS	2 (7%)	NS	4 (21%)	NS	2 (8%)	2 (17%)	0 (0%)	NS	1 (14%)	3 (25%)	NS	1 (7%)	1 (10%)	NS	8 (14%)	0 (0%)	NS	1 (17%)	7 (11%)	NS
Residents	22 (31%)	12 (36%)	10 (27%)	NS	8 (30%)	NS	7 (37%)	NS	7 (29%)	5 (42%)	3 (20%)	NS	1 (14%)	6 (50%)	NS	6 (43%)	1 (10%)	NS	19 (33%)	3 (23%)	NS	1 (17%)	21 (33%)	NS
Graduate Students	11 (16%)	3 (9%)	8 (22%)	NS	7 (26%)	NS	2 (11%)	NS	2 (8%)	2 (17%)	5 (33%)	NS	0 (0%)	2 (17%)	NS	1 (7%)	1 (10%)	NS	11 (19%)	0 (0%)	NS	1 (17%)	10 (16%)	NS
MD/PhD Students	5 (7%)	4 (12%)	1 (3%)	NS	2 (7%)	NS	2 (11%)	NS	1 (4%)	2 (17%)	0 (0%)	NS	1 (14%)	1 (8%)	NS	1 (7%)	0 (0%)	NS	5 (9%)	0 (0%)	NS	0 (0%)	5 (8%)	NS
Medical Students	25 (36%)	13 (39%)	12 (32%)	NS	11 (41%)	NS	7 (37%)	NS	7 (29%)	6 (50%)	5 (33%)	NS	2 (29%)	5 (42%)	NS	5 (36%)	2 (20%)	NS	22 (39%)	3 (23%)	NS	1 (17%)	24 (38%)	NS
Undergrad Students	20 (29%)	7 (21%)	13 (35%)	NS	6 (22%)	NS	8 (42%)	NS	6 (25%)	3 (25%)	3 (20%)	NS	2 (29%)	6 (50%)	NS	2 (14%)	4 (40%)	NS	19 (33%)	1 (8%)	NS	2 (33%)	18 (28%)	NS
Other Students	1 (1%)	0 (0%)	1 (3%)	NS	1 (4%)	NS	0 (0%)	NS	0 (0%)	0 (0%)	1 (7%)	NS	0 (0%)	0 (0%)	NA	0 (0%)	0 (0%)	NA	1 (2%)	0 (0%)	NS	0 (0%)	1 (2%)	NS
NIH Independent Research Program (R-type) Award:
Ever held an R-type award**	46 (66%)	22 (67%)	24 (65%)	NS	8 (30%)	<0.001	17 (89%)	NS	21 (88%)	3 (25%)	5 (33%)	NS	7 (100%)	10 (83%)	NS	12 (86%)	9 (90%)	NS	37 (65%)	9 (69%)	NS	2 (33%)	44 (69%)	NS
R01	39 (56%)	18 (55%)	21 (57%)	NS	5 (19%)	<0.001	14 (74%)	NS	20 (83%)	1 (8%)	4 (27%)	NS	6 (86%)	8 (67%)	NS	11 (79%)	9 (90%)	NS	32 (56%)	7 (54%)	NS	2 (33%)	37 (58%)	NS
R03	8 (11%)	2 (6%)	6 (16%)	NS	3 (11%)	NS	1 (5%)	NS	4 (17%)	0 (0%)	3 (20%)	NS	0 (0%)	1 (8%)	NS	2 (14%)	2 (20%)	NS	5 (9%)	3 (23%)	NS	0 (0%)	8 (13%)	NS
R21	13 (19%)	5 (15%)	8 (22%)	NS	2 (7%)	0.018	3 (16%)	NS	8 (33%)	1 (8%)	1 (7%)	NS	1 (14%)	2 (17%)	NS	3 (21%)	5 (50%)	NS	9 (16%)	4 (31%)	NS	1 (17%)	12 (19%)	NS
Other R-award	9 (13%)	6 (18%)	3 (8%)	NS	1 (4%)	NS	3 (16%)	NS	5 (21%)	1 (8%)	0 (0%)	NS	2 (29%)	1 (8%)	NS	3 (21%)	2 (20%)	NS	9 (16%)	0 (0%)	NS	1 (17%)	8 (13%)	NS
Year of first R01 award*	2011 (2001 - 2017)	2010 (1994 - 2017)	2014 (2002 - 2020)	NS	2019 (2018 - 2020)	<0.001	2017 (2015 - 2020)	<0.001	2002 (1997 - 2007)	2019 (2019 - 2019)	2019 (2017 - 2020)	NS	2017 (2014 - 2017)	2018 (2015 - 2020)	NS	2002 (1986 - 2009)	2001 (2001 - 2006)	NS	2012 (2001 - 2017)	2011 (2008 - 2019)	NS	2009 (2001 - 2017)	2011 (2001.5 - 2017.5)	NS
Recevied both K and R-type awards**	29 (43%)	13 (42%)	16 (44%)	NS	5 (19%)	0.014	13 (68%)	NS	11 (52%)	2 (17%)	3 (20%)	NS	6 (86%)	7 (58%)	NS	5 (42%)	6 (67%)	NS	24 (44%)	5 (38%)	NS	2 (33%)	27 (44%)	NS
Other NIH Awards
Ever held an other NIH Award**	35 (50%)	17 (52%)	18 (49%)	NS	8 (30%)	<0.001	8 (42%)	0.011	19 (79%)	3 (25%)	5 (33%)	NS	3 (43%)	5 (42%)	NS	11 (79%)	8 (80%)	NS	31 (54%)	4 (31%)	NS	2 (33%)	33 (52%)	NS
Multi-Project Research Award (P-ype)	7 (10%)	4 (12%)	3 (8%)	NS	1 (4%)	0.043	1 (5%)	NS	5 (21%)	1 (8%)	0 (0%)	NS	0 (0%)	1 (8%)	NS	3 (21%)	2 (20%)	NS	7 (12%)	0 (0%)	NS	0 (0%)	7 (11%)	NS
Cooperative Agreement Award (U-type)	18 (26%)	11 (33%)	7 (19%)	NS	2 (7%)	<0.001	2 (11%)	<0.001	14 (58%)	1 (8%)	1 (7%)	NS	1 (14%)	1 (8%)	NS	9 (64%)	5 (50%)	NS	16 (28%)	2 (15%)	NS	1 (17%)	17 (27%)	NS
Other award	17 (24%)	9 (27%)	8 (22%)	NS	4 (15%)	NS	7 (37%)	NS	6 (25%)	1 (8%)	3 (20%)	NS	3 (43%)	4 (33%)	NS	5 (36%)	1 (10%)	NS	15 (26%)	2 (15%)	NS	1 (17%)	16 (25%)	NS
No other awards	2 (3%)	1 (3%)	1 (3%)	NS	2 (7%)	NS	0 (0%)	NS	0 (0%)	1 (8%)	1 (7%)	NS	0 (0%)	0 (0%)	NS	0 (0%)	0 (0%)	NS	2 (4%)	0 (0%)	NS	0 (0%)	2 (3%)	NS
Time from training to award*
Mentored Award (K-type)	4 (2 - 5)	5 (2 - 6)	3 (2 - 5)	NS	4 (2 - 5)	NS	4 (1 - 5)	NS	4 (3 - 7)	4 (1 - 5)	3 (3 - 5)	NS	5 (2 - 6)	3 ( 1 - 7)	NS	7 (4 - 10)	4 (3 - 5)	NS	3 (2 - 5)	5 (4 - 8)	NS	6 (4 - 8)	3 (2 - 5)	NS
First Independent Award (R-type)	10 (7 - 12)	9 (6 - 11)	10 (7 - 13)	NS	6 (2 - 7)	0.013	10 (7 - 12)	NS	11 (7 - 16)	6 (6 - 6)	5 (1 - 7)	NS	9 (7 - 10)	11 (7 - 13)	NS	10 (3 - 16)	11 (9 - 16)	NS	9 (6 - 12)	11 (8 - 16)	NS	11 (10 - 12)	9 (7 - 13)	NS
Mentored (K-type) to Independent (R-type)	6 (4 - 8)	6 (4 - 8)	6 (5 - 7)	NS	4 (4 - 4)	NS	6 (4 - 6)	NS	7 (5 - 8)	NA	4 (4 - 4)	NA	4 (3 - 6)	6 (5 - 12)	NS	8 (5 - 11)	7 (5 - 8)	NS	6 (4 - 8)	5 (4 - 7)	NS	6 (5 - 6)	6 (4 - 8)	NS
Non-NIH Research Funding**
Institutional	55 (79%)	25 (76%)	30 (81%)	NS	21 (78%)	NS	15 (79%)	NS	19 (79%)	10 (83%)	11 (73%)	NS	4 (57%)	11 (92%)	NS	11 (79%)	8 (80%)	NS	45 (79%)	10 (77%)	NS	4 (67%)	51 (80%)	NS
State Governement	7 (10%)	3 (9%)	4 (11%)	NS	0 (0%)	0.049	3 (16%)	NS	4 (17%)	0 (0%)	0 (0%)	NA	0 (0%)	3 (25%)	NS	3 (21%)	1 (10%)	NS	7 (12%)	0 (0%)	NS	1 (17%)	6 (9%)	NS
National Governement	8 (11%)	5 (15%)	3 (8%)	NS	4 (15%)	NS	3 (16%)	NS	1 (4%)	2 (17%)	2 (13%)	NS	2 (29%)	1 (8%)	NS	1 (7%)	0 (0%)	NS	8 (14%)	0 (0%)	NS	0 (0%)	8 (13%)	NS
Commercial/Industry	21 (30%)	15 (45%)	6 (16%)	0.007	5 (19%)	0.014	4 (21%)	0.038	12 (50%)	1 (8%)	4 (27%)	NS	3 (43%)	1 (8%)	NS	11 (79%)	1 (10%)	<0.001	16 (28%)	5 (38%)	NS	0 (0%)	21 (33%)	NS
National Foundation	34 (49%)	16 (48%)	18 (49%)	NS	15 (56%)	NS	9 (47%)	NS	10 (42%)	6 (50%)	9 (60%)	NS	5 (71%)	4 (33%)	NS	5 (36%)	5 (50%)	NS	28 (49%)	6 (46%)	NS	4 (67%)	30 (47%)	NS
Other	7 (10%)	1 (3%)	6 (16%)	NS	1 (4%)	NS	2 (11%)	NS	4 (17%)	0 (0%)	1 (7%)	NS	0 (0%)	2 (17%)	NS	1 (7%)	3 (30%)	NS	6 (11%)	1 (8%)	NS	2 (33%)	5 (8%)	0.047
None	3 (4%)	1 (3%)	2 (5%)	NS	3 (11%)	NS	0 (0%)	NS	0 (0%)	1 (8%)	2 (13%)	NS	0 (0%)	0 (0%)	NA	0 (0%)	0 (0%)	NA	3 (5%)	0 (0%)	NS	0 (0%)	3 (5%)	NS
Number of Grants from*:
Institutional	3 (2 - 4)	3 (2 - 4)	3 (2 - 4)	NS	2 (2 - 3)	NS	3 (3 - 4)	NS	3 (1 - 6)	2 (2 - 3)	2 (1 - 3)	NS	3 (3 - 5)	3 (3 - 4)	NS	2 (1 - 5)	4 (2 - 8)	NS	3 (2 - 4)	2 (1 - 3)	NS	2 (1 - 3)	3 (2 - 4)	NS
State Governement	1 (1 - 1)	1 (1 - 1)	1 (0 - 2)	NS	NA	NA	1 (0 - 2)	NS	1 (1 - 1)	N/A	N/A	NA	N/A	1 (0 - 2)	NA	1 (1 - 1)	1 (1 - 1)	NS	1 (1 - 1)	NA	NA	1 (1 - 1)	1 (1 - 1)	NS
National Governement	2 (1 - 5)	2 (2 - 7)	1 (1 - 2)	NS	2 (5 - 2)	NS	6 (1 - 8)	NS	2 (2 - 2)	2 (2 - 2)	2 (1 - 2)	NS	7 (6 - 8)	1 (1 - 1)	NS	2 (2 - 2)	N/A	NA	2 (1 - 5)	NA	NA	NA	2 (1 - 5)	NA
Commercial/Industry	1 (1 - 4)	1 (1 - 5)	1 (1 - 3)	NS	2 (1 - 3)	NS	1 (1 - 5)	NS	1 (1 - 5)	2 (2 - 2)	2 (1 - 4)	NS	1 (1 - 6)	1 (1 - 1)	NS	1 (1 - 5)	1 (1 - 1)	NS	2 (1 - 5)	1 (1 - 1)	NS	NA	1 (1 - 4)	NA
National Foundation	2 (1 - 2)	2 (1 - 2)	2 (1 - 3)	NS	1 (1 - 2)	0.027	2 (2 - 3)	NS	2 (2 - 3)	1 (1 - 2)	1 (1 - 2)	NS	2 (1 - 2)	3 (2 - 5)	0.028	2 (2 - 3)	2 (1 - 5)	NS	2 (1 - 3)	1 (1 - 1)	NS	1 (1 - 2)	2 (1 - 2)	NS
Other	4 (1 - 11)	4 (4 - 4)	3 (1 - 15)	NS	2 (2 - 2)	NS	1 (1 - 1)	NS	8 (4 - 22)	N/A	2 (2 - 2)	NA	N/A	1 (1 - 1)	NA	4 (4 - 4)	11 (4 - 25)	NS	3 (1 - 15)	4 (4 - 4)	NS	13 (1 - 25)	4 (2 - 8)	NS
Gaps in Research Funding
Had Gap**	27 (39%)	11 (33%)	16 (43%)	NS	8 (30%)	NS	6 (32%)	NS	13 (54%)	3 (25%)	5 (33%)	NS	1 (14%)	5 (42%)	NS	7 (50%)	6 (60%)	NS	21 (37%)	6 (46%)	NS	3 (50%)	24 (38%)	NS
Number of Gaps*	1 (1 - 2)	1 (1 - 2)	1 (1 - 2)	NS	1 (1 - 1)	NS	1 (1 - 2)	NS	2 (1 - 2)	1 (1 - 1)	1 (1 - 2)	NS	1 (1 - 1)	1 (1 - 2)	NS	2 (1 - 2)	1 (1 - 3)	NS	1 (1 - 2)	1 (1 - 2)	NS	1 (1 - 1)	1 (1 - 2)	NS
Gap Duration (years)*	2 (2 - 3)	2 (2 - 4)	2 (1 - 3)	NS	2 (1 - 3)	NS	2 (1 - 8)	NS	2 (2 - 3)	2 (1 - 5)	2 (1 - 3)	NS	1 (1 - 1)	2 (2 - 9)	NS	3 (2 - 5)	2 (2 - 4)	NS	2 (1 - 3)	2 (2 - 6)	NS	1 (1 - 2)	2 (2 - 4)	NS
Results reported as: *median (interquartile range) **n (%) ^ Comparison is to Late-Career Group
