# Supplementary material for: NIH-funded neonatologist physician-scientists: an exploration of equity and success
Source: Pediatr Res. 2025 Jun 30;99(2):573–80. doi: 10.1038/s41390-025-04224-5 (PMC12956553; doi:10.1038/s41390-025-04224-5)
Supplement: Supplementary file 4 — Supplemental Table S4. [file 41390_2025_4224_MOESM4_ESM.xlsx]

## Sheet: Tabel S4 - Current Position
Supplemental Table S4: Current Professional Obligations, Support, and Accomplishments by Gender Identity, Career Phase and American or International Medical Graduate
Grouping	All	Binary Gender Identity			Career Stage^					Early-Career			Mid-Career			Late-Career			American or International Medical Graduate			Underrepresented in Medicine
Sub-grouping	70	Men	Women	p-value	Early-Career	p-value	Mid-Career	p-value	Late-Career	Men	Women	p-value	Men	Women	p-value	Men	Women	p-value	AMG	IMG	p-value	URIM	Not URIM	p-value
Sample (n)		33	37		27		19		24	12	15		7	12		14	10		57	13		6	64
For Current Career
Primary type of Research**
Basic Science	26 (37%)	11 (33%)	15 (41%)	NS	9 (33%)	NS	8 (42%)	NS	9 (38%)	4 (33%)	5 (33%)	NS	2 (29%)	6 (50%)	NS	5 (36%)	4 (40%)	NS	20 (35%)	6 (46%)	NS	1 (17%)	25 (39%)	NS
Clinical Science	21 (30%)	9 (27%)	12 (32%)	NS	10 (37%)	NS	6 (32%)	NS	5 (21%)	4 (33%)	6 (40%)	NS	2 (29%)	4 (33%)	NS	3 (21%)	2 (20%)	NS	20 (35%)	1 (8%)	NS	2 (33%)	19 (30%)	NS
Translational Science	22 (31%)	12 (36%)	10 (27%)	NS	8 (30%)	NS	4 (21%)	NS	10 (42%)	4 (33%)	4 (27%)	NS	2 (29%)	2 (17%)	NS	6 (43%)	4 (40%)	NS	16 (28%)	6 (46%)	NS	3 (50%)	19 (30%)	NS
Other	1 (1%)	1 (3%)	0 (0%)	NS	0 (0%)	NS	1 (5%)	NS	0 (0%)	0 (0%)	0 (0%)	NS	1 (14%)	0 (0%)	NS	0 (0%)	0 (0%)	NS	1 (2%)	0 (0%)	NS	0 (0%)	1 (2%)	NS
Current Rank**
Assistant Professor	23 (33%)	9 (27%)	14 (38%)	NS	21 (78%)	<0.001	2 (11%)	<0.001	0 (0%)	9 (75%)	12 (80%)	NS	0 (0%)	2 (17%)	NS	0 (0%)	0 (0%)	NS	19 (33%)	4 (31%)	NS	3 (50%)	20 (31%)	NS
Associate Professor	19 (27%)	7 (21%)	12 (32%)		6 (22%)		11 (58%)		2 (8%)	3 (25%)	3 (20%)		3 (43%)	8 (67%)		1 (7%)	1 (10%)		14 (25%)	5 (38%)		2 (33%)	17 (27%)
Full Professor	28 (40%)	17 (52%)	11 (30%)		0 (0%)		6 (32%)		22 (92%)	0 (0%)	0 (0%)		4 (57%)	2 (17%)		13 (93%)	9 (90%)		24 (42%)	4 (31%)		1 (17%)	27 (42%)
Years at Rank*	5 (3 - 9)	6 (3 - 13)	5 (3 - 8)	NS	4 (3 - 6)	<0.001	3 (2 - 6)	<0.001	13 (6 - 21)	4 (2 - 6)	5 (3 - 6)	NS	3 (3 - 6)	3 (1 - 6)	NS	15 (7 - 25)	11 (6 - 15)	NS	5 (3 - 10)	6 (2 - 8)	NS	4 (2 - 7)	6 (3 - 10)	NS
Currently on Tenure Track**	43 (61%)	23 (70%)	20 (54%)	NS	14 (52%)	NS	11 (58%)	NS	18 (75%)	6 (50%)	8 (53%)	NS	6 (86%)	5 (42%)	NS	11 (79%)	7 (70%)	NS	36 (63%)	7 (54%)	NS	2 (33%)	41 (64%)	NS
Acces to Trainees**	51 (73%)	24 (73%)	27 (73%)	NS	19 (70%)	NS	13 (68%)	NS	19 (79%)	7 (58%)	12 (80%)	NS	5 (71%)	8 (67%)	NS	12 (86%)	7 (70%)	NS	40 (70%)	11 (85%)	NS	4 (67%)	47 (73%)	NS
Number of Trainees*	3 (2 - 5)	3 (2 - 5)	4 (3 - 5)	NS	4 (2 - 5)	NS	3 (1 - 4)	NS	4 (2 - 7)	2 (2 - 4)	4 (3 - 7)	NS	1 (1 - 5)	4 (3 - 4)	NS	4 (2 - 8)	3 (2 - 5)	NS	4 (3 - 5)	2 (2 - 4)	NS	3 (2 - 5)	4 (2 - 5)	NS
Trainee Type**:
Neonatology Fellow	39 (56%)	18 (55%)	21 (57%)	NS	17 (63%)	NS	10 (53%)	NS	12 (50%)	7 (58%)	10 (67%)	NS	3 (43%)	7 (58%)	NS	8 (57%)	4 (40%)	NS	30 (53%)	9 (69%)	NS	4 (67%)	35 (55%)	NS
Postdoc Fellow	16 (23%)	9 (27%)	7 (19%)	NS	3 (11%)	NS	5 (26%)	NS	8 (33%)	2 (17%)	1 (7%)	NS	1 (14%)	4 (33%)	NS	6 (43%)	2 (20%)	NS	14 (25%)	2 (15%)	NS	0 (0%)	16 (25%)	NS
Residents	17 (24%)	5 (15%)	12 (32%)	NS	8 (30%)	NS	6 (32%)	NS	3 (13%)	2 (17%)	6 (40%)	NS	1 (14%)	5 (42%)	NS	2 (14%)	1 (10%)	NS	15 (26%)	2 (15%)	NS	1 (17%)	16 (25%)	NS
Graduate Students	13 (19%)	5 (15%)	8 (22%)	NS	7 (26%)	NS	4 (21%)	NS	2 (8%)	2 (17%)	5 (33%)	NS	2 (29%)	2 (17%)	NS	1 (7%)	1 (10%)	NS	11 (19%)	2 (15%)	NS	1 (17%)	12 (19%)	NS
MD/PhD Students	1 (1%)	0 (0%)	1 (3%)	NS	0 (0%)	NS	0 (0%)	NS	1 (4%)	0 (0%)	0 (0%)	NA	0 (0%)	0 (0%)	NA	0 (0%)	1 (10%)	NS	1 (2%)	0 (0%)	NS	0 (0%)	1 (2%)	NS
Medical Students	20 (29%)	8 (24%)	12 (32%)	NS	12 (44%)	NS	2 (11%)	NS	6 (25%)	5 (42%)	7 (47%)	NS	0 (0%)	2 (17%)	NS	3 (21%)	3 (30%)	NS	17 (30%)	3 (23%)	NS	2 (33%)	18 (28%)	NS
Undergrad Students	23 (33%)	6 (18%)	17 (46%)	0.021	8 (30%)	NS	4 (21%)	NS	11 (46%)	1 (8%)	7 (47%)	0.03	0 (0%)	4 (33%)	NS	5 (36%)	6 (60%)	NS	20 (35%)	3 (23%)	NS	1 (17%)	22 (34%)	NS
Other Students	6 (9%)	3 (9%)	3 (8%)	NS	4 (15%)	NS	1 (5%)	NS	1 (4%)	1 (8%)	3 (20%)	NS	1 (14%)	0 (0%)	NS	1 (7%)	0 (0%)	NS	5 (9%)	1 (8%)	NS	0 (0%)	6 (9%)	NS
Trainee Support**
Grant/Project funds	37 (53%)	17 (52%)	20 (54%)	NS	14 (52%)	NS	10 (53%)	NS	13 (54%)	5 (42%)	9 (60%)	NS	4 (57%)	6 (50%)	NS	8 (57%)	5 (50%)	NS	31 (54%)	6 (46%)	NS	2 (33%)	35 (55%)	NS
F32	3 (4%)	1 (3%)	2 (5%)	NS	1 (4%)	NS	0 (0%)	NS	2 (8%)	0 (0%)	1 (7%)	NS	0 (0%)	0 (0%)	NA	1 (7%)	1 (10%)	NS	3 (5%)	0 (0%)	NS	0 (0%)	3 (5%)	NS
Deptartment/Divsional Support	37 (53%)	18 (55%)	19 (51%)	NS	14 (52%)	NS	9 (47%)	NS	14 (58%)	6 (50%)	8 (53%)	NS	3 (43%)	6 (50%)	NS	9 (64%)	5 (50%)	NS	28 (49%)	9 (69%)	NS	4 (67%)	33 (52%)	NS
Trainee Volunterred	26 (37%)	10 (30%)	16 (43%)	NS	14 (52%)	NS	5 (26%)	NS	7 (29%)	5 (42%)	9 (60%)	NS	1 (14%)	4 (33%)	NS	4 (29%)	3 (30%)	NS	20 (35%)	6 (46%)	NS	3 (50%)	23 (36%)	NS
Other	5 (7%)	2 (6%)	3 (8%)	NS	2 (7%)	NS	1 (5%)	NS	2 (8%)	1 (8%)	1 (7%)	NS	0 (0%)	1 (8%)	NS	1 (7%)	1 (10%)	NS	5 (9%)	0 (0%)	NS	0 (0%)	5 (8%)	NS
Current Research Personnel
Employee Research Personel**	64 (91%)	30 (91%)	34 (92%)	NS	22 (81%)	0.019	18 (95%)	NS	24 (100%)	9 (75%)	13 (87%)	NS	7 (100%)	11 (92%)	NS	14 (100%)	10 (100%)	NS	51 (89%)	13 (100%)	NS	6 (100%)	58 (91%)	NS
Personnel Suport**
Grant/Project funds	59 (84%)	29 (88%)	30 (81%)	NS	20 (74%)	NS	17 (89%)	NS	22 (92%)	9 (75%)	11 (73%)	NS	7 (100%)	10 (83%)	NS	13 (93%)	9 (90%)	NS	46 (81%)	13 (100%)	NS	6 (100%)	53 (83%)	NS
Deptartment/Divsional Support	38 (54%)	16 (48%)	22 (59%)	NS	13 (48%)	NS	13 (68%)	NS	12 (50%)	5 (42%)	8 (53%)	NS	4 (57%)	9 (75%)	NS	7 (50%)	5 (50%)	NS	27 (47%)	11 (85%)	0.028	2 (33%)	36 (56%)	NS
Other	0 (0%)	0 (0%)	0 (0%)	NA	0 (0%)	N	0 (0%)	NA	0 (0%)	0 (0%)	0 (0%)	NA	0 (0%)	0 (0%)	NA	0 (0%)	0 (0%)	NA	0 (0%)	0 (0%)	NA	0 (0%)	0 (0%)	NA
Number Primary Authorships*	25 (13 - 50)	33 (15 - 55)	17 (11 - 35)	0.016	13 (8 - 30)	<0.001	20 (13 - 50)	<0.001	50 (30 - 80)	15 (11 - 32)	12 (8 - 15)	NS	50 (12 - 50)	17 (14 - 24)	NS	55 (29 - 93)	40 (28 - 61)	NS	25 (12 - 50)	23 (14 - 48)	NS	14 (10 - 29)	26 (13 - 50)	NS
Total number Authorships*	45 (22 - 94)	83 (30 - 185)	30 (18 - 65)	0.001	25 (14 - 43)	<0.001	32 (21 - 88)	<0.001	115 (58 - 223)	30 (19 - 49)	23 (11 - 30)	NS	88 (31 - 150)	23 (12 - 45)	0.014	185 (84 - 249)	70 (45 - 130)	0.014	46 (22 - 95)	40 (23 - 104)	NS	30 (20 - 77)	46 (22 - 95)	NS
Clinical Expectations*
Weeks of Clincial Service	8 (6 - 10)	8 (7 - 11)	8 (6 - 10)	NS	8 (6 - 10)	NS	8 (6 - 8)	NS	8 (6 - 12)	8 (6 - 10)	8 (6 - 10)	NS	8 (7 - 11)	7 (6 - 8)	NS	8 (8 - 12)	7 (5 - 12)	NS	8 (6 - 10)	10 (8 - 12)	0.022	8 (6 - 9)	8 (6 - 10)	NS
Number of Weeknight Calls	27 (12 - 45)	30 (15 - 48)	24 (11 - 45)	NS	24 (15 - 48)	NS	28 (20 - 45)	NS	30 (0 - 44)	27 (17 - 46)	24 (6 - 50)	NS	32 (24 - 50)	24 (12 - 38)	NS	27 (0 - 42)	30 (0 - 46)	NS	24 (11 - 43)	40 (24 - 49)	0.039	28 (10 - 40)	27 (13 - 47)	NS
Number of Weekend Coverage	14 (10 - 20)	15 (10 - 19)	14 (12 - 23)	NS	13 (9 - 20)	NS	14 (12 - 18)	NS	16 (11 - 24)	14 (8 - 16)	12 (12 - 22)	NS	14 (10 - 18)	13 (12 - 22)	NS	16 (9 - 21)	20 (9 - 24)	NS	14 (10 - 20)	16 (12 - 22)	NS	18 (11 - 21)	14 (10 - 20)	NS
Reported percent of Professional Time***
Clinical	24% +/- 14	25% +/- 15	24% +/- 13	NS	25% +/- 14	NS	24% +/- 12	NS	23% +/- 15	27% +/- 17	23% +/- 12	NS	22% +/- 10	26% +/- 14	NS	24% +/- 16	22% +/- 14	NS	0.23	0.27	NS	0.25	0.24	NS
Administration	10% +/- 12	11% +/- 13	8% +/- 11	NS	5% +/- 6	0.003	10% +/- 11	NS	15% +/- 15	7% +/- 6	4% +/- 6	NS	6% +/- 7	12% +/- 13	NS	18% +/- 17	11% +/- 11	NS	0.1	0.11	NS	0.13	0.1	NS
Research	59% +/- 19	57% +/- 21	60% +/- 18	NS	65% +/- 17	0.002	62% +/- 17	0.00014	48% +/- 20	65% +/- 21	65% +/- 14	NS	66% +/- 15	60% +/- 19	NS	45% +/- 19	53% +/- 21	NS	0.59	0.59	NS	0.55	0.59	NS
Teaching	6% +/- 5	5% +/- 3	7% +/- 6	NS	5% +/- 5	NS	5% +/- 5	NS	7% +/- 5	4% +/- 4	6% +/- 7	NS	4% +/- 3	6% +/- 6	NS	6% +/- 3	9% +/- 7	NS	0.06	0.04	NS	0.07	0.06	NS
Other Medical Activities	3% +/- 5	3% +/- 4	4% +/- 5	NS	3% +/- 5	NS	2% +/- 3	NS	4% +/- 5	3% +/- 6	3% +/- 5	NS	2% +/- 2	3% +/- 3	NS	3% +/- 4	6% +/- 7	NS	0.03	0.03	NS	0.02	0.04	NS
Other Activities	2% +/- 5	2% +/- 6	1% +/- 3	NS	2% +/- 5	NS	1% +/- 2	NS	2% +/- 6	2% +/- 6	2% +/- 5	NS	0% +/- 1	1% +/- 2	NS	3% +/- 7	1% +/- 2	NS	0.01	0.02	NS	0.01	0.02	NS
Results reported as: *median (interquartile range) **n (%) ***mean +/- SD ^ Comparison is to Late-Career Group
