# Supplementary material for: NIH-funded neonatologist physician-scientists: an exploration of equity and success
Source: Pediatr Res. 2025 Jun 30;99(2):573–80. doi: 10.1038/s41390-025-04224-5 (PMC12956553; doi:10.1038/s41390-025-04224-5)
Supplement: Supplementary file 5 — Supplemental Table S5. [file 41390_2025_4224_MOESM5_ESM.xlsx]

## Sheet: Table S5 - Work Life
Supplemental Table S5: Work-Life Integration and Organizational Culture by Gender Identity, Career Phase and American or International Medical Graduate
Grouping	All	Binary Gender Identity			Career Stage^					Early-Career			Mid-Career			Late-Career			American or International Medical Graduate			Underrepresented in Medicine
Sub-grouping	70	Men	Women	p-value	Early-Career	p-value	Mid-Career	p-value	Late-Career	Men	Women	p-value	Men	Women	p-value	Men	Women	p-value	AMG	IMG	p-value	URIM	Not URIM	p-value
Sample (n)		33	37		27		19		24	12	15		7	12		14	10		57	13		6	64
Work-Life Interaction
Have Children**	62 (89%)	32 (97%)	30 (81%)	0.037	21 (78%)	0.044	18 (95%)	NS	23 (96%)	11 (92%)	10 (67%)	NS	7 (100%)	11 (92%)	NS	14 (100%)	9 (90%)	NS	51 (89%)	11 (85%)	NS	5 (83%)	57 (89%)	NS
Number of Children*	2 (2 - 3)	2 (2 - 3)	2 (2 - 3)	NS	2 (2 - 3)	NS	2 (2 - 3)	NS	2 (2 - 3)	2 (2 - 3)	2 (1 - 2)	NS	2 (2 - 2)	2 (2 - 3)	NS	2 (2 - 3)	2 (2 - 3)	NS	2 (2 - 3)	2 (1 - 2)	NS	2 (1 - 3)	2 (2 - 3)	NS
Born while ESI**	54 (87%)	26 (81%)	28 (93%)	NS	19 (90%)	NS	16 (89%)	NS	19 (83%)	9 (82%)	10 (100%)	NS	6 (86%)	10 (91%)	NS	11 (79%)	8 (89%)	NS	45 (88%)	9 (82%)	NS	5 (100%)	49 (86%)	NS
Accomodation made around Birth**	6 (10%)	2 (6%)	4 (13%)	NS	0 (0%)	NS	3 (17%)	NS	3 (13%)	0 (0%)	0 (0%)	NA	1 (14%)	2 (18%)	NS	1 (7%)	2 (22%)	NS	3 (6%)	3 (27%)	0.03	0 (0%)	6 (11%)	NS
Applied for FMLA**	1 (17%)	0 (0%)	1 (25%)	NS	NA	NS	1 (33%)	NS	0 (0%)	NA	NA	NA	0 (0%)	1 (50%)	NS	0 (0%)	0 (0%)	NA	0 (0%)	1 (33%)	NS	NA	1 (17%)	NA
Periods of Time Off in Career
Ever Took Time Off (Yes)**	20 (29%)	4 (13%)	16 (43%)	0.005	8 (31%)	NS	7 (37%)	NS	5 (21%)	2 (18%)	6 (40%)	NS	1 (14%)	6 (50%)	NS	1 (7%)	4 (40%)	NS	17 (30%)	3 (25%)	NS	NA	0 (0%)	NA
Number Taken*	0 (0 - 1)	0 (0 - 0)	0 (0 - 2)	0.013	0 (0 - 1)	NS	0 (0 - 2)	NS	0 (0 - 0)	0 (0 - 0)	0 (0 - 1)	NS	0 (0 - 0)	1 (0 - 2)	NS	0 (0 - 0)	0 (0 - 2)	0.039	0 (0 - 1)	0 (0 - 1)	NS	0 (0 - 1)	0 (0 - 1)	NS
Taken For**:
Birth of Child	18 (26%)	2 (6%)	16 (43%)	<0.001	8 (30%)	NS	6 (32%)	NS	4 (17%)	2 (17%)	6 (40%)	NS	0 (0%)	6 (50%)	0.023	0 (0%)	4 (40%)	0.008	17 (30%)	1 (8%)	NS	1 (17%)	17 (27%)	NS
Famly Medical Leave	2 (3%)	0 (0%)	2 (5%)	NS	0 (0%)	NS	0 (0%)	NS	2 (8%)	0 (0%)	0 (0%)	NA	0 (0%)	0 (0%)	NA	0 (0%)	2 (20%)	NS	2 (4%)	0 (0%)	NS	0 (0%)	2 (3%)	NS
Elder Care	0 (0%)	0 (0%)	0 (0%)	NA	0 (0%)	NA	0 (0%)	NA	0 (0%)	0 (0%)	0 (0%)	NA	0 (0%)	0 (0%)	NA	0 (0%)	0 (0%)	NA	0 (0%)	0 (0%)	NA	0 (0%)	0 (0%)	NA
Personal Health/Emergency	4 (6%)	2 (6%)	2 (5%)	NS	0 (0%)	NS	1 (5%)	NS	3 (13%)	0 (0%)	0 (0%)	NA	1 (14%)	0 (0%)	NS	1 (7%)	2 (20%)	NS	2 (4%)	2 (15%)	NS	0 (0%)	4 (6%)	NS
Other	0 (0%)	0 (0%)	0 (0%)	NA	0 (0%)	NA	0 (0%)	NA	0 (0%)	0 (0%)	0 (0%)	NA	0 (0%)	0 (0%)	NA	0 (0%)	0 (0%)	NA	0 (0%)	0 (0%)	NA	0 (0%)	0 (0%)	NA
Organizational Culture
Research Critical to Mission**	60 (86%)	29 (88%)	31 (84%)	NS	24 (89%)	NS	14 (74%)	NS	22 (92%)	11 (92%)	13 (87%)	NS	5 (71%)	9 (75%)	NS	13 (93%)	9 (90%)	NS	51 (89%)	9 (69%)	NS	5 (83%)	55 (86%)	NS
Physician Scientists Valued**	49 (70%)	25 (76%)	24 (65%)	NS	20 (74%)	NS	12 (63%)	NS	17 (71%)	9 (75%)	11 (73%)	NS	4 (57%)	8 (67%)	NS	12 (86%)	5 (50%)	NS	41 (72%)	8 (62%)	NS	4 (67%)	45 (70%)	NS
Recognize funding and publication by:
Praise	22 (55%)	6 (30%)	16 (80%)	0.004	12 (75%)	NS	5 (56%)	NS	5 (33%)	3 (50%)	9 (90%)	NS	2 (50%)	3 (60%)	NS	1 (10%)	4 (80%)	0.022	21 (60%)	1 (20%)	NS	4 (100%)	18 (50%)	NS
Monetary reward	9 (23%)	8 (40%)	1 (5%)		2 (13%)		3 (33%)		4 (27%)	2 (33%)	0 (0%)		2 (50%)	1 (20%)		4 (40%)	0 (0%)		7 (20%)	2 (40%)		0 (0%)	9 (25%)
Both	9 (23%)	6 (30%)	3 (15%)		2 (13%)		1 (11%)		6 (40%)	1 (17%)	1 (10%)		0 (0%)	1 (20%)		5 (50%)	1 (20%)		7 (20%)	2 (40%)		0 (0%)	9 (25%)
Have formal K-to-R mentorship program**
Yes	33 (47%)	17 (52%)	16 (43%)	NS	11 (41%)	NS	8 (42%)	NS	14 (58%)	5 (42%)	6 (40%)	NS	3 (43%)	5 (42%)	NS	9 (64%)	5 (50%)	NS	30 (53%)	3 (23%)	NS	1 (17%)	32 (50%)	NS
No	24 (34%)	10 (30%)	14 (38%)		10 (37%)		8 (42%)		6 (25%)	5 (42%)	5 (33%)		2 (29%)	6 (50%)		3 (21%)	3 (30%)		16 (28%)	8 (62%)		4 (67%)	20 (31%)
I don't know	13 (19%)	6 (18%)	7 (19%)		6 (22%)		3 (16%)		4 (17%)	2 (17%)	4 (27%)		2 (29%)	1 (8%)		2 (14%)	2 (20%)		11 (19%)	2 (15%)		1 (17%)	12 (19%)
Link early career physician scientists across departments/divisions**
Yes	30 (43%)	16 (48%)	14 (38%)	NS	10 (37%)	NS	8 (42%)	NS	12 (50%)	4 (33%)	6 (40%)	NS	3 (43%)	5 (42%)	NS	9 (64%)	3 (30%)	NS	26 (46%)	4 (31%)	NS	2 (33%)	28 (44%)	NS
No	28 (40%)	11 (33%)	17 (46%)		10 (37%)		10 (53%)		8 (33%)	4 (33%)	6 (40%)		3 (43%)	7 (58%)		4 (29%)	4 (40%)		22 (39%)	6 (46%)		2 (33%)	26 (41%)
I don't know	12 (17%)	6 (18%)	6 (16%)		7 (26%)		1 (5%)		4 (17%)	4 (33%)	3 (20%)		1 (14%)	0 (0%)		1 (7%)	3 (30%)		9 (16%)	3 (23%)		2 (33%)	10 (16%)
Promote professional diversity within the research workforce**
Yes	26 (37%)	14 (42%)	12 (32%)	NS	7 (26%)	NS	7 (37%)	NS	12 (50%)	4 (33%)	3 (20%)	NS	3 (43%)	4 (33%)	NS	7 (50%)	5 (50%)	NS	23 (40%)	3 (23%)	NS	3 (50%)	23 (36%)	NS
No	25 (36%)	10 (30%)	15 (41%)		9 (33%)		9 (47%)		7 (29%)	4 (33%)	5 (33%)		3 (43%)	6 (50%)		3 (21%)	4 (40%)		18 (32%)	7 (54%)		1 (17%)	24 (38%)
I don't know	19 (27%)	9 (27%)	10 (27%)		11 (41%)		3 (16%)		5 (21%)	4 (33%)	7 (47%)		1 (14%)	2 (17%)		4 (29%)	1 (10%)		16 (28%)	3 (23%)		2 (33%)	17 (27%)
Early Stage Investigators (ESI) to present their research and seek collaborators or mentors**
Yes	32 (46%)	19 (58%)	13 (35%)	NS	10 (37%)	NS	7 (37%)	NS	15 (63%)	3 (25%)	7 (47%)	NS	4 (57%)	3 (25%)	NS	12 (86%)	3 (30%)	0.016	25 (44%)	7 (54%)	NS	0 (0%)	32 (50%)	0.008
No	28 (40%)	10 (30%)	18 (49%)		11 (41%)		10 (53%)		7 (29%)	6 (50%)	5 (33%)		2 (29%)	8 (67%)		2 (14%)	5 (50%)		23 (40%)	5 (38%)		3 (50%)	25 (39%)
I don't know	10 (14%)	4 (12%)	6 (16%)		6 (22%)		2 (11%)		2 (8%)	3 (25%)	3 (20%)		1 (14%)	1 (8%)		0 (0%)	2 (20%)		9 (16%)	1 (8%)		3 (50%)	7 (11%)
Alert faculty to requests for proposals (RFPs) from industry, foundation, or other granting organizations**
Yes	47 (67%)	19 (58%)	28 (76%)	NS	14 (52%)	0.046	12 (63%)	NS	21 (88%)	4 (33%)	10 (67%)	NS	4 (57%)	8 (67%)	NS	11 (79%)	10 (100%)	NS	43 (75%)	4 (31%)	0.008	4 (67%)	43 (67%)	NS
No	21 (30%)	12 (36%)	9 (24%)		11 (41%)		7 (37%)		3 (13%)	6 (50%)	5 (33%)		3 (43%)	4 (33%)		3 (21%)	0 (0%)		13 (23%)	8 (62%)		1 (17%)	20 (31%)
I don't know	2 (3%)	2 (6%)	0 (0%)		2 (7%)		0 (0%)		0 (0%)	2 (17%)	0 (0%)		0 (0%)	0 (0%)		0 (0%)	0 (0%)		1 (2%)	1 (8%)		1 (17%)	1 (2%)
Results reported as: *median (interquartile range) **n (%) ^Comparison group
