# Supplementary material for: NIH-funded neonatologist physician-scientists: an exploration of equity and success
Source: Pediatr Res. 2025 Jun 30;99(2):573–80. doi: 10.1038/s41390-025-04224-5 (PMC12956553; doi:10.1038/s41390-025-04224-5)
Supplement: Supplementary file 6 — Supplemental Table S6. [file 41390_2025_4224_MOESM6_ESM.xlsx]

## Sheet: Table S6 - COVID-19
Supplemental Tables S6: COVID Impact by Gender Identity, Career Phase and American or International Medical Graduate
Grouping	All	Binary Gender Identity			Career Stage^					Early-Career			Mid-Career			Late-Career			American or International Medical Graduate			Underrepresented in Medicine
Sub-grouping	70	Men	Women	p-value	Early-Career	p-value	Mid-Career	p-value	Late-Career	Men	Women	p-value	Men	Women	p-value	Men	Women	p-value	AMG	IMG	p-value	URIM	Not URIM	p-value
Sample (n)		33	37		27		19		24	12	15		7	12		14	10		57	13		6	64
COVID
Impact of COVID on Workday**
No change	3 (4%)	3 (9%)	0 (0%)	NS	2 (7%)	NS	0 (0%)	NS	1 (4%)	2 (17%)	0 (0%)	NS	0 (0%)	0 (0%)	NA	1 (7%)	0 (0%)	NS	2 (4%)	1 (8%)	NS	1 (17%)	2 (3%)	NS
Less time on site	60 (86%)	29 (88%)	31 (84%)	NS	22 (81%)	NS	16 (84%)	NS	22 (92%)	10 (83%)	12 (80%)	NS	6 (86%)	10 (83%)	NS	13 (93%)	9 (90%)	NS	49 (86%)	11 (85%)	NS	4 (67%)	56 (88%)	NS
More time on site	4 (6%)	1 (3%)	3 (8%)	NS	1 (4%)	NS	2 (11%)	NS	1 (4%)	0 (0%)	1 (7%)	NS	1 (14%)	1 (8%)	NS	0 (0%)	1 (10%)	NS	3 (5%)	1 (8%)	NS	0 (0%)	4 (6%)	NS
Fewer patient	8 (11%)	2 (6%)	6 (16%)	NS	2 (7%)	NS	2 (11%)	NS	4 (17%)	1 (8%)	1 (7%)	NS	0 (0%)	2 (17%)	NS	1 (7%)	3 (30%)	NS	8 (14%)	0 (0%)	NS	1 (17%)	7 (11%)	NS
More patient	5 (7%)	1 (3%)	4 (11%)	NS	2 (7%)	NS	2 (11%)	NS	1 (4%)	0 (0%)	2 (13%)	NS	1 (14%)	1 (8%)	NS	0 (0%)	1 (10%)	NS	3 (5%)	2 (15%)	NS	0 (0%)	5 (8%)	NS
Fewer work hours	7 (10%)	3 (9%)	4 (11%)	NS	6 (22%)	0.03	0 (0%)	NS	1 (4%)	3 (25%)	3 (20%)	NS	0 (0%)	0 (0%)	NA	0 (0%)	1 (10%)	NS	6 (11%)	1 (8%)	NS	0 (0%)	7 (11%)	NS
More work hours	18 (26%)	4 (12%)	14 (38%)	0.014	4 (15%)	NS	8 (42%)	NS	6 (25%)	1 (8%)	3 (20%)	NS	3 (43%)	5 (42%)	NS	0 (0%)	6 (60%)	<0.001	15 (26%)	3 (23%)	NS	0 (0%)	18 (28%)	NS
Reduced compensation	32 (46%)	13 (39%)	19 (51%)	NS	18 (67%)	0.007	7 (37%)	NS	7 (29%)	8 (67%)	10 (67%)	NS	3 (43%)	4 (33%)	NS	2 (14%)	5 (50%)	NS	27 (47%)	5 (38%)	NS	2 (33%)	30 (47%)	NS
More compensation	0 (0%)	0 (0%)	0 (0%)	NA	0 (0%)	NA	0 (0%)	NA	0 (0%)	0 (0%)	0 (0%)	NA	0 (0%)	0 (0%)	NA	0 (0%)	0 (0%)	NA	0 (0%)	0 (0%)	NA	0 (0%)	0 (0%)	NA
Other	3 (4%)	0 (0%)	3 (8%)	NS	1 (4%)	NS	1 (5%)	NS	1 (4%)	0 (0%)	1 (7%)	NS	0 (0%)	1 (8%)	NS	0 (0%)	1 (10%)	NS	3 (5%)	0 (0%)	NS	0 (0%)	3 (5%)	NS
Career Options and Decisions**
Retired earlier	1 (1%)	0 (0%)	1 (3%)	NS	0 (0%)	NS	0 (0%)	NS	1 (4%)	0 (0%)	0 (0%)	NA	0 (0%)	0 (0%)	NA	0 (0%)	1 (10%)	NS	1 (2%)	0 (0%)	NS	0 (0%)	1 (2%)	NS
Stayed in postition longer	0 (0%)	0 (0%)	0 (0%)	NA	0 (0%)	NA	0 (0%)	NS	0 (0%)	0 (0%)	0 (0%)	NA	0 (0%)	0 (0%)	NA	0 (0%)	0 (0%)	NA	0 (0%)	0 (0%)	NA	0 (0%)	0 (0%)	NA
Changed jobs	1 (1%)	1 (3%)	0 (0%)	NS	1 (4%)	NS	0 (0%)	NS	0 (0%)	1 (8%)	0 (0%)	NS	0 (0%)	0 (0%)	NA	0 (0%)	0 (0%)	NA	0 (0%)	1 (8%)	0.035	0 (0%)	1 (2%)	NS
Reduced hours	0 (0%)	0 (0%)	0 (0%)	NA	0 (0%)	NA	0 (0%)	NA	0 (0%)	0 (0%)	0 (0%)	NA	0 (0%)	0 (0%)	NA	0 (0%)	0 (0%)	NA	0 (0%)	0 (0%)	NS	0 (0%)	0 (0%)	NA
Fewer opp for promotion	4 (6%)	1 (3%)	3 (8%)	NS	2 (7%)	NS	2 (11%)	NS	0 (0%)	1 (8%)	1 (7%)	NS	0 (0%)	2 (17%)	NS	0 (0%)	0 (0%)	NA	1 (2%)	3 (23%)	0.002	1 (17%)	3 (5%)	NS
Did not change career	58 (83%)	27 (82%)	31 (84%)	NS	22 (81%)	NS	15 (79%)	NS	21 (88%)	8 (67%)	14 (93%)	NS	6 (86%)	9 (75%)	NS	13 (93%)	8 (80%)	NS	51 (89%)	7 (54%)	0.002	5 (83%)	53 (83%)	NS
Other	6 (9%)	4 (12%)	2 (5%)	NS	2 (7%)	NS	2 (11%)	NS	2 (8%)	2 (17%)	0 (0%)	NS	1 (14%)	1 (8%)	NS	1 (7%)	1 (10%)	NS	4 (7%)	2 (15%)	NS	0 (0%)	6 (9%)	NS
Impact on Research**
Was Not engaged in research	0 (0%)	0 (0%)	0 (0%)	NA	0 (0%)	NA	0 (0%)	NA	0 (0%)	0 (0%)	0 (0%)	NA	0 (0%)	0 (0%)	NA	0 (0%)	0 (0%)	NA	0 (0%)	0 (0%)	NA	0 (0%)	0 (0%)	NA
Lab shutdown temporarily	44 (63%)	21 (64%)	23 (62%)	NS	16 (59%)	NS	14 (74%)	NS	14 (58%)	8 (67%)	8 (53%)	NS	5 (71%)	9 (75%)	NS	8 (57%)	6 (60%)	NS	33 (58%)	11 (85%)	NS	4 (67%)	40 (63%)	NS
Lab shutdown permanently	0 (0%)	0 (0%)	0 (0%)	NA	0 (0%)	NA	0 (0%)	NA	0 (0%)	0 (0%)	0 (0%)	NA	0 (0%)	0 (0%)	NA	0 (0%)	0 (0%)	NA	0 (0%)	0 (0%)	NA	0 (0%)	0 (0%)	NA
Grants affected	10 (14%)	3 (9%)	7 (19%)	NS	4 (15%)	NS	3 (16%)	NS	3 (13%)	1 (8%)	3 (20%)	NS	0 (0%)	3 (25%)	NS	2 (14%)	1 (10%)	NS	7 (12%)	3 (23%)	NS	0 (0%)	10 (16%)	NS
Clinical study shutdown temporarily	38 (54%)	14 (42%)	24 (65%)	NS	17 (63%)	NS	7 (37%)	NS	14 (58%)	5 (42%)	12 (80%)	0.042	3 (43%)	4 (33%)	NS	6 (43%)	8 (80%)	NS	36 (63%)	2 (15%)	0.002	4 (67%)	34 (53%)	NS
Clinical study shutdown permanently	0 (0%)	0 (0%)	0 (0%)	NA	0 (0%)	NA	0 (0%)	NA	0 (0%)	0 (0%)	0 (0%)	NA	0 (0%)	0 (0%)	NA	0 (0%)	0 (0%)	NA	0 (0%)	0 (0%)	NA	0 (0%)	0 (0%)	NA
Unable to complete project	9 (13%)	5 (15%)	4 (11%)	NS	5 (19%)	NS	1 (5%)	NS	3 (13%)	3 (25%)	2 (13%)	NS	0 (0%)	1 (8%)	NS	2 (14%)	1 (10%)	NS	4 (7%)	5 (38%)	0.002	1 (17%)	8 (13%)	NS
Need restart project	6 (9%)	3 (9%)	3 (8%)	NS	1 (4%)	NS	3 (16%)	NS	2 (8%)	0 (0%)	1 (7%)	NS	1 (14%)	2 (17%)	NS	2 (14%)	0 (0%)	NS	6 (11%)	0 (0%)	NS	2 (33%)	4 (6%)	0.023
Members of team unable to continue	16 (23%)	12 (36%)	4 (11%)	0.011	7 (26%)	NS	3 (16%)	NS	6 (25%)	4 (33%)	3 (20%)	NS	3 (43%)	0 (0%)	0.011	5 (36%)	1 (10%)	NS	12 (21%)	4 (31%)	NS	2 (33%)	14 (22%)	NS
Grant deadline missed	18 (26%)	8 (24%)	10 (27%)	NS	6 (22%)	NS	9 (47%)	0.009	3 (13%)	3 (25%)	3 (20%)	NS	3 (43%)	6 (50%)	NS	2 (14%)	1 (10%)	NS	10 (18%)	8 (62%)	<0.001	2 (33%)	16 (25%)	NS
Paper submission delayed	37 (53%)	17 (52%)	20 (54%)	NS	15 (56%)	NS	10 (53%)	NS	12 (50%)	6 (50%)	9 (60%)	NS	4 (57%)	6 (50%)	NS	7 (50%)	5 (50%)	NS	29 (51%)	8 (62%)	NS	3 (50%)	34 (53%)	NS
Tenure advancement jeopardized	4 (6%)	2 (6%)	2 (5%)	NS	3 (11%)	NS	1 (5%)	NS	0 (0%)	2 (17%)	1 (7%)	NS	0 (0%)	1 (8%)	NS	0 (0%)	0 (0%)	NA	3 (5%)	1 (8%)	NS	1 (17%)	3 (5%)	NS
Research not impacted	2 (3%)	2 (6%)	0 (0%)	NS	0 (0%)	NS	1 (5%)	NS	1 (4%)	0 (0%)	0 (0%)	NA	1 (14%)	0 (0%)	NS	1 (7%)	0 (0%)	NS	1 (2%)	1 (8%)	NS	0 (0%)	2 (3%)	NS
Other	7 (10%)	3 (9%)	4 (11%)	NS	4 (15%)	NS	1 (5%)	NS	2 (8%)	2 (17%)	2 (13%)	NS	0 (0%)	1 (8%)	NS	1 (7%)	1 (10%)	NS	7 (12%)	0 (0%)	NS	0 (0%)	7 (11%)	NS
Work-Life Balance**
Improved balance	24 (34%)	12 (36%)	12 (32%)	NS	10 (37%)	<0.001	8 (42%)	<0.001	6 (25%)	5 (42%)	5 (33%)	NS	4 (57%)	4 (33%)	NS	3 (21%)	3 (30%)	NS	21 (37%)	3 (23%)	NS	0 (0%)	18 (28%)	0.042
Balance was unaffected	18 (26%)	11 (33%)	7 (19%)		1 (4%)		2 (11%)		15 (63%)	1 (8%)	0 (0%)		0 (0%)	2 (17%)		10 (71%)	5 (50%)		16 (28%)	2 (15%)		1 (17%)	23 (36%)
Worsened balance	28 (40%)	10 (30%)	18 (49%)		16 (59%)		9 (47%)		3 (13%)	6 (50%)	10 (67%)		3 (43%)	6 (50%)		1 (7%)	2 (20%)		20 (35%)	8 (62%)		5 (83%)	23 (36%)
Impact on Home Life**
More time with family	44 (63%)	20 (61%)	24 (65%)	NS	14 (52%)	NS	12 (63%)	NS	18 (75%)	6 (50%)	8 (53%)	NS	4 (57%)	8 (67%)	NS	10 (71%)	8 (80%)	NS	40 (70%)	4 (31%)	0.008	1 (17%)	43 (67%)	0.013
Less time with family	9 (13%)	3 (9%)	6 (16%)	NS	5 (19%)	0.049	4 (21%)	0.041	0 (0%)	1 (8%)	4 (27%)	NS	2 (29%)	2 (17%)	NS	0 (0%)	0 (0%)	NA	6 (11%)	3 (23%)	NS	1 (17%)	8 (13%)	NS
Childcare struggle	24 (34%)	11 (33%)	13 (35%)	NS	14 (52%)	<0.001	9 (47%)	0.002	1 (4%)	7 (58%)	7 (47%)	NS	3 (43%)	6 (50%)	NS	1 (7%)	0 (0%)	NS	18 (32%)	6 (46%)	NS	4 (67%)	20 (31%)	NS
Eldercare struggle	6 (9%)	2 (6%)	4 (11%)	NS	0 (0%)	0.035	2 (11%)	NS	4 (17%)	0 (0%)	0 (0%)	NA	0 (0%)	2 (17%)	NS	2 (14%)	2 (20%)	NS	6 (11%)	0 (0%)	NS	1 (17%)	5 (8%)	NS
Increase stress with sig other	24 (34%)	10 (30%)	14 (38%)	NS	15 (56%)	0.003	5 (26%)	NS	4 (17%)	6 (50%)	9 (60%)	NS	2 (29%)	3 (25%)	NS	2 (14%)	2 (20%)	NS	19 (33%)	5 (38%)	NS	3 (50%)	21 (33%)	NS
Decrease stress with sig other	7 (10%)	6 (18%)	1 (3%)	0.031	4 (15%)	NS	1 (5%)	NS	2 (8%)	3 (25%)	1 (7%)	NS	1 (14%)	0 (0%)	NS	2 (14%)	0 (0%)	NS	5 (9%)	2 (15%)	NS	0 (0%)	7 (11%)	NS
Required self-quarantine	11 (16%)	7 (21%)	4 (11%)	NS	2 (7%)	NS	3 (16%)	NS	6 (25%)	0 (0%)	2 (13%)	NS	2 (29%)	1 (8%)	NS	5 (36%)	1 (10%)	NS	8 (14%)	3 (23%)	NS	0 (0%)	11 (17%)	NS
Children teaching time	13 (19%)	7 (21%)	6 (16%)	NS	7 (26%)	0.016	6 (32%)	0.007	0 (0%)	6 (50%)	1 (7%)	0.009	1 (14%)	5 (42%)	NS	0 (0%)	0 (0%)	NA	11 (19%)	2 (15%)	NS	1 (17%)	12 (19%)	NS
Other	5 (7%)	2 (6%)	3 (8%)	NS	2 (7%)	NS	1 (5%)	NS	2 (8%)	1 (8%)	1 (7%)	NS	0 (0%)	1 (8%)	NS	1 (7%)	1 (10%)	NS	5 (9%)	0 (0%)	NS	1 (17%)	4 (6%)	NS
Results reported as: **n (%) ^ Comparison is to Late-Career Group
