# Supplementary material for: NIH-funded neonatologist physician-scientists: an exploration of equity and success
Source: Pediatr Res. 2025 Jun 30;99(2):573–80. doi: 10.1038/s41390-025-04224-5 (PMC12956553; doi:10.1038/s41390-025-04224-5)
Supplement: Supplementary file 7 — Supplemental Table S7. [file 41390_2025_4224_MOESM7_ESM.xlsx]

## Sheet: Table S7 - Satisfaction
Supplemental Table S7: Career Satisfaction by Gender Identity, Career Phase and American or International Medical Graduate
Grouping	All	Binary Gender Identity			Career Stage^					Early-Career			Mid-Career			Late-Career			American or International Medical Graduate			Underrepresented in Medicine
Sub-grouping	70	Men	Women	p-value	Early-Career	p-value	Mid-Career	p-value	Late-Career	Men	Women	p-value	Men	Women	p-value	Men	Women	p-value	AMG	IMG	p-value	URIM	Not URIM	p-value
Sample (n)		33	37		27		19		24	12	15		7	12		14	10		57	13		6	64
Plan to still be a Physician Scientist in 5-years**	57 (81%)	26 (79%)	31 (84%)	NS	24 (89%)	0.027	18 (95%)	0.008	15 (63%)	10 (83%)	14 (93%)	NS	6 (86%)	12 (100%)	NS	10 (71%)	5 (50%)	NS	46 (81%)	11 (85%)	NS	5 (83%)	52 (81%)	NS
All things considered, I am satisfied with my career as a physician scientist**
Strongly Agree	33 (47%)	15 (45%)	18 (49%)	NS	11 (41%)	0.043	6 (32%)	0.021	16 (67%)	3 (25%)	8 (53%)	NS	1 (14%)	5 (42%)	NS	11 (79%)	5 (50%)	NS	28 (49%)	5 (38%)	NS	1 (17%)	32 (50%)	NS
Agree	28 (40%)	14 (42%)	14 (38%)		11 (41%)		9 (47%)		8 (33%)	7 (58%)	4 (27%)		4 (57%)	5 (42%)		3 (21%)	5 (50%)		24 (42%)	4 (31%)		4 (67%)	24 (38%)
Neutral	3 (4%)	2 (6%)	1 (3%)		2 (7%)		1 (5%)		0 (0%)	1 (8%)	1 (7%)		1 (14%)	0 (0%)		0 (0%)	0 (0%)		1 (2%)	2 (15%)		0 (0%)	3 (5%)
Disagree	6 (9%)	2 (6%)	4 (11%)		3 (11%)		3 (16%)		0 (0%)	1 (8%)	2 (13%)		1 (14%)	2 (17%)		0 (0%)	0 (0%)		4 (7%)	2 (15%)		1 (17%)	5 (8%)
Strongly Disagree	0 (0%)	0 (0%)	0 (0%)		0 (0%)		0 (0%)		0 (0%)	0 (0%)	0 (0%)		0 (0%)	0 (0%)		0 (0%)	0 (0%)		0 (0%)	0 (0%)		0 (0%)	0 (0%)
I am currently experiencing burnout in my work**
Strongly Agree	8 (11%)	4 (12%)	4 (11%)	0.005	3 (11%)	0.047	2 (11%)	NS	3 (13%)	2 (17%)	1 (7%)	0.049	1 (14%)	1 (8%)	NS	1 (7%)	2 (20%)	NS	6 (11%)	2 (15%)	NS	2 (33%)	6 (9%)	NS
Agree	16 (23%)	5 (15%)	11 (30%)		3 (11%)		7 (37%)		6 (25%)	1 (8%)	2 (13%)		3 (43%)	4 (33%)		1 (7%)	5 (50%)		13 (23%)	3 (23%)		3 (50%)	13 (20%)
Neutral	23 (33%)	6 (18%)	17 (46%)		14 (52%)		5 (26%)		4 (17%)	3 (25%)	11 (73%)		0 (0%)	5 (42%)		3 (21%)	1 (10%)		20 (35%)	3 (23%)		1 (17%)	22 (34%)
Disagree	15 (21%)	11 (33%)	4 (11%)		6 (22%)		3 (16%)		6 (25%)	5 (42%)	1 (7%)		1 (14%)	2 (17%)		5 (36%)	1 (10%)		12 (21%)	3 (23%)		0 (0%)	15 (23%)
Strongly Disagree	8 (11%)	7 (21%)	1 (3%)		1 (4%)		2 (11%)		5 (21%)	1 (8%)	0 (0%)		2 (29%)	0 (0%)		4 (29%)	1 (10%)		6 (11%)	2 (15%)		0 (0%)	8 (13%)
The balance between my personal and professional commitments is about right**
Strongly Agree	6 (9%)	5 (15%)	1 (3%)	NS	1 (4%)	0.044	0 (0%)	0.021	5 (21%)	1 (8%)	0 (0%)	NS	0 (0%)	0 (0%)	NS	4 (29%)	1 (10%)	0.007	4 (7%)	2 (15%)	NS	0 (0%)	6 (9%)	NS
Agree	23 (33%)	14 (42%)	9 (24%)		8 (30%)		5 (26%)		10 (42%)	3 (25%)	5 (33%)		3 (43%)	2 (17%)		8 (57%)	2 (20%)		20 (35%)	3 (23%)		0 (0%)	23 (36%)
Neutral	18 (26%)	7 (21%)	11 (30%)		10 (37%)		4 (21%)		4 (17%)	5 (42%)	5 (33%)		0 (0%)	4 (33%)		2 (14%)	2 (20%)		15 (26%)	3 (23%)		3 (50%)	15 (23%)
Disagree	18 (26%)	5 (15%)	13 (35%)		5 (19%)		8 (42%)		5 (21%)	1 (8%)	4 (27%)		4 (57%)	4 (33%)		0 (0%)	5 (50%)		15 (26%)	3 (23%)		2 (33%)	16 (25%)
Strongly Disagree	5 (7%)	2 (6%)	3 (8%)		3 (11%)		2 (11%)		0 (0%)	2 (17%)	1 (7%)		0 (0%)	2 (17%)		0 (0%)	0 (0%)		3 (5%)	2 (15%)		1 (17%)	4 (6%)
Sad or Depressed**
Often	1 (1%)	0 (0%)	1 (3%)	0.01	0 (0%)	NS	1 (5%)	NS	0 (0%)	0 (0%)	0 (0%)	NS	0 (0%)	1 (8%)	NS	0 (0%)	0 (0%)	<0.001	1 (2%)	0 (0%)	NS	0 (0%)	1 (2%)	0.047
Fairly Often	5 (7%)	1 (3%)	4 (11%)		2 (7%)		0 (0%)		3 (13%)	1 (8%)	1 (7%)		0 (0%)	0 (0%)		0 (0%)	3 (30%)		5 (9%)	0 (0%)		0 (0%)	5 (8%)
Sometimes	20 (29%)	4 (12%)	16 (43%)		10 (37%)		6 (32%)		4 (17%)	3 (25%)	7 (47%)		1 (14%)	5 (42%)		0 (0%)	4 (40%)		19 (33%)	1 (8%)		5 (83%)	15 (23%)
Almost Never	31 (44%)	19 (58%)	12 (32%)		13 (48%)		6 (32%)		12 (50%)	7 (58%)	6 (40%)		3 (43%)	3 (25%)		9 (64%)	3 (30%)		23 (40%)	8 (62%)		1 (17%)	30 (47%)
Never	13 (19%)	9 (27%)	4 (11%)		2 (7%)		6 (32%)		5 (21%)	1 (8%)	1 (7%)		3 (43%)	3 (25%)		5 (36%)	0 (0%)		9 (16%)	4 (31%)		0 (0%)	13 (20%)
Stressed about work**
Often	7 (10%)	3 (9%)	4 (11%)	0.004	4 (15%)	0.008	1 (5%)	NS	2 (8%)	3 (25%)	1 (7%)	NS	0 (0%)	1 (8%)	0.033	0 (0%)	2 (20%)	0.014	6 (11%)	1 (8%)	NS	1 (17%)	6 (9%)	NS
Fairly Often	18 (26%)	4 (12%)	14 (38%)		9 (33%)		7 (37%)		2 (8%)	3 (25%)	6 (40%)		1 (14%)	6 (50%)		0 (0%)	2 (20%)		15 (26%)	3 (23%)		2 (33%)	16 (25%)
Sometimes	32 (46%)	14 (42%)	18 (49%)		13 (48%)		8 (42%)		11 (46%)	5 (42%)	8 (53%)		3 (43%)	5 (42%)		6 (43%)	5 (50%)		28 (49%)	4 (31%)		3 (50%)	29 (45%)
Almost Never	9 (13%)	8 (24%)	1 (3%)		1 (4%)		3 (16%)		5 (21%)	1 (8%)	0 (0%)		3 (43%)	0 (0%)		4 (29%)	1 (10%)		6 (11%)	3 (23%)		0 (0%)	9 (14%)
Never	4 (6%)	4 (12%)	0 (0%)		0 (0%)		0 (0%)		4 (17%)	0 (0%)	0 (0%)		0 (0%)	0 (0%)		4 (29%)	0 (0%)		2 (4%)	2 (15%)		0 (0%)	4 (6%)
Stressed about finances**
Often	1 (1%)	0 (0%)	1 (3%)	0.037	0 (0%)	NS	1 (5%)	NS	0 (0%)	0 (0%)	0 (0%)	0.005	0 (0%)	1 (8%)	NS	0 (0%)	0 (0%)	NS	1 (2%)	0 (0%)	NS	1 (17%)	0 (0%)	0.006
Fairly Often	5 (7%)	0 (0%)	5 (14%)		2 (7%)		2 (11%)		1 (4%)	0 (0%)	2 (13%)		0 (0%)	2 (17%)		0 (0%)	1 (10%)		5 (9%)	0 (0%)		0 (0%)	5 (8%)
Sometimes	16 (23%)	11 (33%)	5 (14%)		8 (30%)		4 (21%)		4 (17%)	6 (50%)	2 (13%)		3 (43%)	1 (8%)		2 (14%)	2 (20%)		11 (19%)	5 (38%)		3 (50%)	13 (20%)
Almost Never	30 (43%)	16 (48%)	14 (38%)		11 (41%)		8 (42%)		11 (46%)	6 (50%)	5 (33%)		4 (57%)	4 (33%)		6 (43%)	5 (50%)		24 (42%)	6 (46%)		1 (17%)	29 (45%)
Never	18 (26%)	6 (18%)	12 (32%)		6 (22%)		4 (21%)		8 (33%)	0 (0%)	6 (40%)		0 (0%)	4 (33%)		6 (43%)	2 (20%)		16 (28%)	2 (15%)		1 (17%)	17 (27%)
If had choice, Would do it again**:
Medicine	69 (99%)	33 (100%)	36 (97%)	NS	27 (100%)	NS	18 (95%)	NS	24 (100%)	12 (100%)	15 (100%)	NA	7 (100%)	11 (92%)	NS	14 (100%)	10 (100%)	NS	56 (98%)	13 (100%)	NS	6 (100%)	63 (98%)	NS
Neonatology	65 (93%)	31 (94%)	34 (92%)	NS	27 (100%)	0.03	17 (89%)	NS	21 (88%)	12 (100%)	15 (100%)	NA	7 (100%)	10 (83%)	NS	12 (86%)	9 (90%)	NS	54 (95%)	11 (85%)	NS	6 (100%)	59 (92%)	NS
Physician Scientist	62 (89%)	28 (85%)	34 (92%)	NS	21 (78%)	0.049	18 (95%)	NS	23 (96%)	8 (67%)	13 (87%)	NS	6 (86%)	12 (100%)	NS	14 (100%)	9 (90%)	NS	52 (91%)	10 (77%)	NS	4 (67%)	58 (91%)	NS
Anticipated Retirement Age*	67 (65 - 70)	69 (65 - 70)	65 (65 - 70)	NS	65 (65 - 70)	0.014	65 (65 - 70)	NS	70 (68 - 75)	65 (61 - 67)	65 (65 - 70)	NS	70 (60 - 70)	65 (65 - 70)	NS	72 (69 - 75)	66 (62 - 72)	0.026	67 (65 - 70)	70 (65 - 70)	NS	65 (63 - 68)	69 (65 - 70)	NS
Results reported as: *median (interquartile range) **n (%) ^ Comparison is to Late-Career Group
																						All things considered, I am satisfied with my career as a physician scientist
																						Strongly Agree	1 (17%)	32 (50%)
																						Agree	4 (67%)	24 (38%)
																						Neutral	0 (0%)	3 (5%)
																						Disagree	1 (17%)	5 (8%)
																						I am currently experiencing burnout in my work
																						Strongly Agree	2 (33%)	6 (9%)
																						Agree	3 (50%)	13 (20%)
																						Neutral	1 (17%)	22 (34%)
																						Disagree	0 (0%)	15 (23%)
																						Strongly Disagree	0 (0%)	8 (13%)
																						The balance between my personal and professional commitments is about right.
																						Strongly Agree	0 (0%)	6 (9%)
																						Agree	0 (0%)	23 (36%)
																						Neutral	3 (50%)	15 (23%)
																						Disagree	2 (33%)	16 (25%)
																						Strongly Disagree	1 (17%)	4 (6%)
																						Sad or Depressed
																						Often	0 (0%)	1 (2%)
																						Fairly Often	0 (0%)	5 (8%)
																						Sometimes	5 (83%)	15 (23%)
																						Almost Never	1 (17%)	30 (47%)
																						Never	0 (0%)	13 (20%)
																						Stressed about work
																						Often	1 (17%)	6 (9%)
																						Fairly Often	2 (33%)	16 (25%)
																						Sometimes	3 (50%)	29 (45%)
																						Almost Never	0 (0%)	9 (14%)
																						Never	0 (0%)	4 (6%)
																						Stressed about finances
																						Often	1 (17%)	0 (0%)
																						Fairly Often	0 (0%)	5 (8%)
																						Sometimes	3 (50%)	13 (20%)
																						Almost Never	1 (17%)	29 (45%)
																						Never	1 (17%)	17 (27%)
																						Go into medicine again
																						No
																						Yes	6 (100%)	63 (98%)
																						Choose neonatology again
																						No
																						Yes	6 (100%)	59 (92%)
																						Become a physician scientist again
																						No
																						Yes	4 (67%)	58 (91%)
