# Supplementary material for: NIH-funded neonatologist physician-scientists: an exploration of equity and success
Source: Pediatr Res. 2025 Jun 30;99(2):573–80. doi: 10.1038/s41390-025-04224-5 (PMC12956553; doi:10.1038/s41390-025-04224-5)
Supplement: Supplementary file 8 — Supplemental Table S8. [file 41390_2025_4224_MOESM8_ESM.xlsx]

## Sheet: Table S8 - MVR
Supplemental Table S8: Multivariate Analysis of Factors Contributing to Total Publications, Personal and Professional Balance, Feelings of Stress about Work, and Feelings of Sadness.
Total Publications R2 adjusted = 0.67	Factors	Impact on Publications	p-value
	Career Stage [Later Career vs Mid-Career]	51 (33 to 68)	<0.001
	Career Stage [Mid-Career vs Early Career]	26 (10 to 43)	0.002
	Professional Degrees Achieved - Masters in Science	15 (7 to 22)	<0.001
	Professional Degrees Achieved - Masters in Service (ie. MPH, MBA, MHA, etc)	14 (0 to 27)	0.043
	On Tenure Track	6 (-1 to 13)	0.071
	Weekend rounding days per year	1 (0 to 2)	0.119
	Currently, how many weeks per year of clinical service time do you have?	-3 (-5 to -1)	0.007
	Experienced a Gap in External research Funding (yes)	-9 (-16 to -1)	0.02
	Woman vs. Man	-32 (-46 to -18)	<0.001
Feel Personal and Professional Balance is About Right (Strong Agree or Agree vs. Neutral, Disagree, or Stongly Disagree) AUC = 0.84	Factor	Odds Ratio	p-value
	Received T32 Support (Yes)	8.19 (1.79 to 37.55)	0.007
	Received LRP Support (Yes)	3.39 (0.75 to 15.26)	0.112
	Professional Degrees Achieved - Masters in Science	0.36 (0.08 to 1.72)	0.2
	Have Children (Yes)	0.30 (0.04 to 2.34)	0.251
	Career Stage (Early vs. Late)	0.24 (0.05 to 1.18)	0.08
	Woman vs Man	0.23 (0.07 to 0.84)	0.026
	Professional Degrees Achieved - PhD	0.17 (0.02 to 1.40)	0.25
	Career Stage (Mid vs. Late)	0.10 (0.19 to 0.57)	0.009
Feel Stressed about Work (Often, Fairly Often or Sometimes vs Almost Never and Never) AUC = 0.86	Factor	Odds Ratio	p-value
	Received PSDP Support (Yes)	14.94 (1.26 to 177.15)	0.032
	Career Stage (Early vs Late)	13.78 (2.36 to 80.67)	0.004
	Career Stage (Mid vs Late)	7.67 (1.29 to 45.62)	0.025
	Provide Less than 28 Night Call per Year (Yes)	5.63 (0.93 to 34.12)	0.06
	Woman vs. Man	5.23 (1.26 to 21.77)	0.023
	Experienced Gap in External Funding (Yes)	3.00 (0.75 to 12.06)	0.12
	On Tenure Track (Yes)	0.56 (0.13 to 2.38)	0.43
	Work 8 or Less Clinical Weeks per Year (Yes)	0.17 (0.03 to 0.94)	0.042
	Received LRP Support (Yes)	0.11 (0.02 to 0.7)	0.02
Feeling Sad or Dpressed (Often, Fairly Often or Sometimes vs Almost Never and Never) AUC = 0.82	Factors	Odds Ratio	p-value
	American vs International Medical Graduate	9.4 (0.9 to 96.8)	0.06
	Woman vs Man	5.7 (1.6 to 20.1)	0.007
	Experienced Gap in External Funding (Yes)	4.5 (1.2 to 16.2)	0.024
	Career Stage (Early vs Late)	2.9 (0.7 to 12.6)	0.167
	Career Stage (Mid vs Late)	1.7 (0.3 to 8.0)	0.529
